# Supplementary material for: ﻿Key to the Chinese species of the subgenus Sphodromimus Casale, 1984 (Carabidae, Chlaeniini, Chlaenius) with descriptions of two new species
Source: Zookeys. 2022 Dec 12;1135:61–91. doi: 10.3897/zookeys.1135.93843 (PMC9836729; doi:10.3897/zookeys.1135.93843)
Supplement: XML Treatment for Sphodromimus [file zookeys.1135.93843-treatment1.xml]

<!DOCTYPE tp:taxon-treatment
  PUBLIC "-//TaxonX//DTD Taxonomic Treatment Publishing DTD v0 20100105//EN" "tax-treatment-NSO.dtd">
<tp:taxon-treatment xmlns:tp="http://www.plazi.org/taxpub"><tp:treatment-meta><kwd-group><label>Taxon classification</label><kwd>
              <named-content content-type="kingdom">Animalia</named-content>
            </kwd><kwd>
              <named-content content-type="order">Coleoptera</named-content>
            </kwd><kwd>
              <named-content content-type="family">Carabidae</named-content>
            </kwd></kwd-group><mixed-citation publication-type="journal"><person-group><name><surname>Qin</surname><given-names>Yuyao</given-names></name><name><surname>Germann</surname><given-names>Christoph</given-names></name><name><surname>Liang</surname><given-names>Hongbin</given-names></name></person-group><article-title>﻿Key to the Chinese species of the subgenus <tp:taxon-name><tp:taxon-name-part taxon-name-part-type="genus" reg="Chlaenius"/><tp:taxon-name-part taxon-name-part-type="subgenus" reg="Sphodromimus">Sphodromimus</tp:taxon-name-part></tp:taxon-name> Casale, 1984 (<tp:taxon-name><tp:taxon-name-part taxon-name-part-type="family">Carabidae</tp:taxon-name-part></tp:taxon-name>, <tp:taxon-name><tp:taxon-name-part taxon-name-part-type="tribe">Chlaeniini</tp:taxon-name-part></tp:taxon-name>, <italic><tp:taxon-name><tp:taxon-name-part taxon-name-part-type="genus" reg="Chlaenius">Chlaenius</tp:taxon-name-part></tp:taxon-name></italic>) with descriptions of two new species</article-title><source>Zookeys</source><day>12</day><month>12</month><year>2022</year><volume>1135</volume><fpage>61</fpage><lpage>91</lpage><pub-id pub-id-type="doi">10.3897/zookeys.1135.93843</pub-id></mixed-citation></tp:treatment-meta><tp:nomenclature><label>﻿Subgenus</label><tp:taxon-name>
            <object-id xmlns:xlink="http://www.w3.org/1999/xlink" content-type="arpha" xlink:type="simple">C1F49D6A-1F58-5AFB-9C71-D7D2124DAB99</object-id>
            <tp:taxon-name-part taxon-name-part-type="genus" reg="Chlaenius"/>
            <tp:taxon-name-part taxon-name-part-type="subgenus" reg="Sphodromimus">Sphodromimus</tp:taxon-name-part>
          </tp:taxon-name><tp:taxon-authority>Casale, 1984</tp:taxon-authority><tp:nomenclature-citation-list><tp:nomenclature-citation><tp:taxon-name>
                <tp:taxon-name-part taxon-name-part-type="genus" reg="Sphodromimus">Sphodromimus</tp:taxon-name-part>
              </tp:taxon-name><comment>Casale, 1984: 372; <xref ref-type="bibr" rid="B22">Morvan 1991</xref>: 60 (described new species); <xref ref-type="bibr" rid="B23">Morvan 1997</xref>: 16 (described new species); <xref ref-type="bibr" rid="B19">Lorenz 1998</xref>: 320 (catalogue); <xref ref-type="bibr" rid="B17">Lassalle 2001</xref>: 240 (described new species); <xref ref-type="bibr" rid="B12">Kirschenhofer 2003</xref>: 32 (described new species); <xref ref-type="bibr" rid="B20">Lorenz 2005</xref>: 341 (catalogue); <xref ref-type="bibr" rid="B13">Kirschenhofer 2012</xref>: 84 (described new species); <xref ref-type="bibr" rid="B14">Kirschenhofer 2013</xref>: 9 (new combination from <tp:taxon-name><tp:taxon-name-part taxon-name-part-type="genus" reg="Haplochlaenius">Haplochlaenius</tp:taxon-name-part></tp:taxon-name>); <xref ref-type="bibr" rid="B5">Brunk 2015</xref>: 5 (described new species); <xref ref-type="bibr" rid="B15">Kirschenhofer 2017</xref>: 497 (catalogue); <xref ref-type="bibr" rid="B3">Azadbakhsh and Kirschenhofer 2019</xref>: 1 (<tp:taxon-name><tp:taxon-name-part taxon-name-part-type="genus" reg="Chlaenius"/><tp:taxon-name-part taxon-name-part-type="subgenus" reg="Sphodromimus">Sphodromimus</tp:taxon-name-part></tp:taxon-name> considered subgenus of <tp:taxon-name><tp:taxon-name-part taxon-name-part-type="genus" reg="Chlaenius">Chlaenius</tp:taxon-name-part></tp:taxon-name>); <xref ref-type="bibr" rid="B26">Zettel 2020</xref>: 29 (described new species).</comment></tp:nomenclature-citation></tp:nomenclature-citation-list></tp:nomenclature><tp:treatment-sec sec-type="type species" id="SECID0E5AAE"><title>Type species.</title><p><italic><tp:taxon-name><tp:taxon-name-part taxon-name-part-type="genus" reg="Vachinius">Vachinius</tp:taxon-name-part><tp:taxon-name-part taxon-name-part-type="species" reg="holzschuhi">holzschuhi</tp:taxon-name-part></tp:taxon-name></italic> (Casale, 1984) (type locality: East Nepal, Tashigaon 2100 m; holotype in <named-content xmlns:xlink="http://www.w3.org/1999/xlink" content-type="dwc:institutional_code" xlink:title="Naturhistorisches Museum Basel" xlink:href="http://grbio.org/institution/naturhistorisches-museum-basel-0" xlink:type="simple">NHMB</named-content>), by original designation.</p></tp:treatment-sec><tp:treatment-sec sec-type="diagnosis" id="SECID0ETBAE"><title>Diagnosis.</title><p><italic><tp:taxon-name><tp:taxon-name-part taxon-name-part-type="genus" reg="Sphodromimus">Sphodromimus</tp:taxon-name-part></tp:taxon-name></italic> can be distinguished from other subgenera in <italic><tp:taxon-name><tp:taxon-name-part taxon-name-part-type="genus" reg="Chlaenius">Chlaenius</tp:taxon-name-part></tp:taxon-name></italic> by the following character combinations: body large, <abbrev xmlns:xlink="http://www.w3.org/1999/xlink" xlink:title="length of body" id="ABBRID0EHCAE" xlink:type="simple">BL</abbrev> 19–26 mm; body black or metallic colored, luster matt or strongly shiny, antennae, mandibles usually dark brown, elytra black, ventral side black; head finely punctate; penultimate labial palpomere with 5–7 setae, apex truncate; antennae long, antennomere 3 longer than 4; mentum tooth stout, bifid; pronotum long, with sides usually sinuate before posterior angles, posterior lateral seta situated before posterior angles, anterior lateral seta absent; proepisterna sparsely punctate and pubescent; elytral intervals flat or convex, not ribbed, densely punctate and pubescent, basal margin reaching the scutellum; hind wings reduced in all species except <italic><tp:taxon-name><tp:taxon-name-part taxon-name-part-type="genus" reg="Chlaenius">Chlaenius</tp:taxon-name-part><tp:taxon-name-part taxon-name-part-type="species" reg="flavofemoratus">flavofemoratus</tp:taxon-name-part></tp:taxon-name></italic> Laporte, 1834 and <italic><tp:taxon-name><tp:taxon-name-part taxon-name-part-type="genus" reg="Chlaenius">Chlaenius</tp:taxon-name-part><tp:taxon-name-part taxon-name-part-type="species" reg="peterseni">peterseni</tp:taxon-name-part></tp:taxon-name></italic> (Louwerens, 1967); prosternal process unbordered at apex; metepisterna wider than long in all species except <italic><tp:taxon-name><tp:taxon-name-part taxon-name-part-type="genus" reg="Chlaenius">C.</tp:taxon-name-part><tp:taxon-name-part taxon-name-part-type="species" reg="flavofemoratus">flavofemoratus</tp:taxon-name-part></tp:taxon-name></italic> and <italic><tp:taxon-name><tp:taxon-name-part taxon-name-part-type="genus" reg="Chlaenius">C.</tp:taxon-name-part><tp:taxon-name-part taxon-name-part-type="species" reg="peterseni">peterseni</tp:taxon-name-part></tp:taxon-name></italic>, coarsely punctate, pubescent; legs sparsely pubescent, tarsi nearly smooth dorsally, claws simple, protibiae sulcate on dorsal side; abdominal sternites finely punctate laterally; apical lamella of aedeagus denticulate on dorsal side; apical gonocoxite without ensiform setae; receptaculum very short to absent.</p></tp:treatment-sec><tp:treatment-sec sec-type="comparisons" id="SECID0EXDAE"><title>Comparisons.</title><p>This subgenus is most similar to subgenera <italic><tp:taxon-name><tp:taxon-name-part taxon-name-part-type="genus" reg="Haplochlaenius">Haplochlaenius</tp:taxon-name-part></tp:taxon-name></italic> Lutshnik and <italic><tp:taxon-name><tp:taxon-name-part taxon-name-part-type="genus" reg="Vachinius">Vachinius</tp:taxon-name-part></tp:taxon-name></italic> Casale, but differs in having elytra with intervals flat or slightly convex, densely punctate and pubescent, and with basal margin complete, connected with scutellum (intervals strongly ribbed in <italic><tp:taxon-name><tp:taxon-name-part taxon-name-part-type="genus" reg="Haplochlaenius">Haplochlaenius</tp:taxon-name-part></tp:taxon-name></italic>, basal margin obsolete near scutellum; intervals smooth in <italic><tp:taxon-name><tp:taxon-name-part taxon-name-part-type="genus" reg="Vachinius">Vachinius</tp:taxon-name-part></tp:taxon-name></italic>; cfr. <xref ref-type="bibr" rid="B3">Azadbakhsh and Kirschenhofer 2019</xref>).</p></tp:treatment-sec><tp:treatment-sec sec-type="distribution" id="SECID0E4EAE"><title>Species and distribution.</title><p>Subgenus is composed of 16 species distributed in the Oriental Region (China, Indonesia, Laos, Myanmar, Nepal, Philippines, Thailand, Vietnam), including the two new species described below.</p></tp:treatment-sec><ref-list><ref id="B22"><mixed-citation xmlns:xlink="http://www.w3.org/1999/xlink" xlink:type="simple"><person-group><name name-style="western"><surname>Morvan</surname><given-names>DM</given-names></name></person-group> (<year>1991</year>) <article-title>Contribụtion à la Connaissancedes Coleopteres <tp:taxon-name><tp:taxon-name-part taxon-name-part-type="family">Carabidae</tp:taxon-name-part></tp:taxon-name> de Thailand.</article-title><source>Elytron</source><volume>5</volume>: <fpage>55</fpage>–<lpage>62</lpage>.</mixed-citation></ref><ref id="B23"><mixed-citation xmlns:xlink="http://www.w3.org/1999/xlink" xlink:type="simple"><person-group><name name-style="western"><surname>Morvan</surname><given-names>DM</given-names></name></person-group> (<year>1997</year>) <article-title>Étude faunistique des coléoptères du Népal avec extension aux provinces chinoises du Yunnan et du Sichuan. Genre <italic><tp:taxon-name><tp:taxon-name-part taxon-name-part-type="genus">Andrewesius</tp:taxon-name-part></tp:taxon-name></italic> Jedlicka et <italic><tp:taxon-name><tp:taxon-name-part taxon-name-part-type="genus">Vacinius</tp:taxon-name-part></tp:taxon-name></italic> Casale.</article-title><source>Loened Aziad Amprevaned Feureskalleged C’wiledig</source><volume>2</volume>: <fpage>1</fpage>–<lpage>23</lpage>.</mixed-citation></ref><ref id="B19"><mixed-citation xmlns:xlink="http://www.w3.org/1999/xlink" xlink:type="simple"><person-group><name name-style="western"><surname>Lorenz</surname><given-names>W</given-names></name></person-group> (<year>1998</year>) <source>Systematic List of Extant Ground Beetles of the World.</source><publisher-name>Wolfgang Lorenz</publisher-name>, <publisher-loc>Tutzing</publisher-loc>, <size units="page">502 pp</size>.</mixed-citation></ref><ref id="B17"><mixed-citation xmlns:xlink="http://www.w3.org/1999/xlink" xlink:type="simple"><person-group><name name-style="western"><surname>Lassalle</surname><given-names>B</given-names></name></person-group> (<year>2001</year>) <article-title>Chasses en Birmanie.</article-title><source>Entomologiste</source><volume>57</volume>: <fpage>239</fpage>–<lpage>243</lpage>.</mixed-citation></ref><ref id="B12"><mixed-citation xmlns:xlink="http://www.w3.org/1999/xlink" xlink:type="simple"><person-group><name name-style="western"><surname>Kirschenhofer</surname><given-names>E</given-names></name></person-group> (<year>2003</year>) <article-title>Über neue und wenig bekannte <tp:taxon-name><tp:taxon-name-part taxon-name-part-type="family">Carabidae</tp:taxon-name-part></tp:taxon-name> aus der äthiopischen und orientalischen Region (<tp:taxon-name><tp:taxon-name-part taxon-name-part-type="order">Coleoptera</tp:taxon-name-part></tp:taxon-name>: <tp:taxon-name><tp:taxon-name-part taxon-name-part-type="family">Carabidae</tp:taxon-name-part></tp:taxon-name>, <tp:taxon-name><tp:taxon-name-part taxon-name-part-type="subfamily">Chlaeniinae</tp:taxon-name-part></tp:taxon-name>, <tp:taxon-name><tp:taxon-name-part taxon-name-part-type="subfamily">Pterostichinae</tp:taxon-name-part></tp:taxon-name>).</article-title><source>Entomofauna</source><volume>24</volume>: <fpage>29</fpage>–<lpage>60</lpage>.</mixed-citation></ref><ref id="B20"><mixed-citation xmlns:xlink="http://www.w3.org/1999/xlink" xlink:type="simple"><person-group><name name-style="western"><surname>Lorenz</surname><given-names>W</given-names></name></person-group> (<year>2005</year>) <source>Systematic List of Extant Ground Beetles of the World (<tp:taxon-name><tp:taxon-name-part taxon-name-part-type="class">Insecta</tp:taxon-name-part></tp:taxon-name><tp:taxon-name><tp:taxon-name-part taxon-name-part-type="order">Coleoptera</tp:taxon-name-part></tp:taxon-name><tp:taxon-name><tp:taxon-name-part taxon-name-part-type="superfamily">Geadephaga</tp:taxon-name-part></tp:taxon-name>: <tp:taxon-name><tp:taxon-name-part taxon-name-part-type="family">Trachypachidae</tp:taxon-name-part></tp:taxon-name> and <tp:taxon-name><tp:taxon-name-part taxon-name-part-type="family">Carabidae</tp:taxon-name-part></tp:taxon-name> incl. <tp:taxon-name><tp:taxon-name-part taxon-name-part-type="subfamily">Paussinae</tp:taxon-name-part></tp:taxon-name>, <tp:taxon-name><tp:taxon-name-part taxon-name-part-type="subfamily">Cicindelinae</tp:taxon-name-part></tp:taxon-name>, <tp:taxon-name><tp:taxon-name-part taxon-name-part-type="subfamily">Rhysodinae</tp:taxon-name-part></tp:taxon-name>), second edition.</source><publisher-name>Wolfgang Lorenz</publisher-name>, <publisher-loc>Tutzing</publisher-loc>, <size units="page">530 pp</size>.</mixed-citation></ref><ref id="B13"><mixed-citation xmlns:xlink="http://www.w3.org/1999/xlink" xlink:type="simple"><person-group><name name-style="western"><surname>Kirschenhofer</surname><given-names>E</given-names></name></person-group> (<year>2012</year>) Neue Arten der Gattung <italic><tp:taxon-name><tp:taxon-name-part taxon-name-part-type="genus">Vachinius</tp:taxon-name-part></tp:taxon-name></italic> Casale, 1984 von Laos. Mitteilungen des Internationalen Entomologischen Vereins Frankfurt a.M. 1–2: 83–90.</mixed-citation></ref><ref id="B14"><mixed-citation xmlns:xlink="http://www.w3.org/1999/xlink" xlink:type="simple"><person-group><name name-style="western"><surname>Kirschenhofer</surname><given-names>E</given-names></name></person-group> (<year>2013</year>) <article-title>Ein Beitrag zur Kenntnis der Tribus <tp:taxon-name><tp:taxon-name-part taxon-name-part-type="tribe">Chlaeniini</tp:taxon-name-part></tp:taxon-name> (= <tp:taxon-name><tp:taxon-name-part taxon-name-part-type="tribe">Callistini</tp:taxon-name-part></tp:taxon-name> sensu auct.) der palaearktischen, afrotropischen und orientalischen Region (<tp:taxon-name><tp:taxon-name-part taxon-name-part-type="order">Coleoptera</tp:taxon-name-part></tp:taxon-name>: <tp:taxon-name><tp:taxon-name-part taxon-name-part-type="family">Carabidae</tp:taxon-name-part></tp:taxon-name>).</article-title><source>Zeitschrift der Arbeitsgemeinschaft Österreichischer Entomologen</source><volume>65</volume>: <fpage>23</fpage>–<lpage>36</lpage>.</mixed-citation></ref><ref id="B5"><mixed-citation xmlns:xlink="http://www.w3.org/1999/xlink" xlink:type="simple"><person-group><name name-style="western"><surname>Brunk</surname><given-names>I</given-names></name></person-group> (<year>2015</year>) <article-title>A new species of the genus <italic><tp:taxon-name><tp:taxon-name-part taxon-name-part-type="genus">Vachinius</tp:taxon-name-part></tp:taxon-name></italic> Casale, 1984 from the Philippines (<tp:taxon-name><tp:taxon-name-part taxon-name-part-type="order">Coleoptera</tp:taxon-name-part></tp:taxon-name>, <tp:taxon-name><tp:taxon-name-part taxon-name-part-type="family">Carabidae</tp:taxon-name-part></tp:taxon-name>, <tp:taxon-name><tp:taxon-name-part taxon-name-part-type="tribe">Chlaeniini</tp:taxon-name-part></tp:taxon-name>).</article-title><source>Entomologische Blatter fur Biologie und Systematik der Kafer</source><volume>111</volume>: <fpage>5</fpage>–<lpage>10</lpage>.</mixed-citation></ref><ref id="B15"><mixed-citation xmlns:xlink="http://www.w3.org/1999/xlink" xlink:type="simple"><person-group><name name-style="western"><surname>Kirschenhofer</surname><given-names>E</given-names></name></person-group> (<year>2017</year>) <article-title>Tribe <tp:taxon-name><tp:taxon-name-part taxon-name-part-type="tribe">Chlaeniini</tp:taxon-name-part></tp:taxon-name> Brullé, 1834.</article-title> In: <person-group><name name-style="western"><surname>Löbl</surname><given-names>I</given-names></name><name name-style="western"><surname>Löbl</surname><given-names>D</given-names></name></person-group> (<role>Eds</role>) <issue-title>Catalogue of Palaearctic Coleoptera (Vol.</issue-title><source>1. 2<sup>nd</sup> Edn.). Brill, Leiden, Boston</source>, <fpage>491</fpage>–<lpage>497</lpage>.</mixed-citation></ref><ref id="B3"><mixed-citation xmlns:xlink="http://www.w3.org/1999/xlink" xlink:type="simple"><person-group><name name-style="western"><surname>Azadbakhsh</surname><given-names>S</given-names></name><name name-style="western"><surname>Kirschenhofer</surname><given-names>E</given-names></name></person-group> (<year>2019</year>) <article-title>A new species and subspecies of genus <italic><tp:taxon-name><tp:taxon-name-part taxon-name-part-type="genus">Chlaenius</tp:taxon-name-part></tp:taxon-name></italic> Bonelli, 1810 with remark on the taxonomic position of <italic><tp:taxon-name><tp:taxon-name-part taxon-name-part-type="genus">Haplochlaenius</tp:taxon-name-part></tp:taxon-name></italic> Lutshnik, 1933 and <tp:taxon-name><tp:taxon-name-part taxon-name-part-type="genus">Vachinius</tp:taxon-name-part></tp:taxon-name> Casale, 1984 and a new synonym of subgenus <tp:taxon-name><tp:taxon-name-part taxon-name-part-type="genus"/><tp:taxon-name-part taxon-name-part-type="subgenus">Macrochlaenites</tp:taxon-name-part></tp:taxon-name> Kuntzen, 1919 (<tp:taxon-name><tp:taxon-name-part taxon-name-part-type="order">Coleoptera</tp:taxon-name-part></tp:taxon-name>: <tp:taxon-name><tp:taxon-name-part taxon-name-part-type="family">Carabidae</tp:taxon-name-part></tp:taxon-name>: <tp:taxon-name><tp:taxon-name-part taxon-name-part-type="tribe">Chlaeniini</tp:taxon-name-part></tp:taxon-name>).</article-title><source>Oriental Insects</source><volume>53</volume>(<issue>4</issue>): <fpage>566</fpage>–<lpage>587</lpage>. <ext-link xlink:type="simple" ext-link-type="doi" xlink:href="10.1080/00305316.2018.1561539">https://doi.org/10.1080/00305316.2018.1561539</ext-link></mixed-citation></ref><ref id="B26"><mixed-citation xmlns:xlink="http://www.w3.org/1999/xlink" xlink:type="simple"><person-group><name name-style="western"><surname>Zettel</surname><given-names>H</given-names></name></person-group> (<year>2020</year>) <article-title>A new species of <tp:taxon-name><tp:taxon-name-part taxon-name-part-type="genus">Chlaenius</tp:taxon-name-part><tp:taxon-name-part taxon-name-part-type="infraspecific-rank">subgen.</tp:taxon-name-part><tp:taxon-name-part taxon-name-part-type="subgenus">Sphodromimus</tp:taxon-name-part></tp:taxon-name> Casale, 1984 (<tp:taxon-name><tp:taxon-name-part taxon-name-part-type="order">Coleoptera</tp:taxon-name-part></tp:taxon-name>: <tp:taxon-name><tp:taxon-name-part taxon-name-part-type="family">Carabidae</tp:taxon-name-part></tp:taxon-name>) from the Philippines.</article-title><source>Zeitschrift der Arbeitsgemeinschaft Oesterreichischer Entomologen</source><volume>72</volume>: <fpage>29</fpage>–<lpage>35</lpage>.</mixed-citation></ref></ref-list></tp:taxon-treatment>
