# Supplementary material for: ﻿Key to the Chinese species of the subgenus Sphodromimus Casale, 1984 (Carabidae, Chlaeniini, Chlaenius) with descriptions of two new species
Source: Zookeys. 2022 Dec 12;1135:61–91. doi: 10.3897/zookeys.1135.93843 (PMC9836729; doi:10.3897/zookeys.1135.93843)
Supplement: XML Treatment for Chlaenius (Sphodromimus) caperatus [file zookeys.1135.93843-treatment2.xml]

<!DOCTYPE tp:taxon-treatment
  PUBLIC "-//TaxonX//DTD Taxonomic Treatment Publishing DTD v0 20100105//EN" "tax-treatment-NSO.dtd">
<tp:taxon-treatment xmlns:tp="http://www.plazi.org/taxpub"><tp:treatment-meta><kwd-group><label>Taxon classification</label><kwd>
              <named-content content-type="kingdom">Animalia</named-content>
            </kwd><kwd>
              <named-content content-type="order">Coleoptera</named-content>
            </kwd><kwd>
              <named-content content-type="family">Carabidae</named-content>
            </kwd></kwd-group><mixed-citation publication-type="journal"><person-group><name><surname>Qin</surname><given-names>Yuyao</given-names></name><name><surname>Germann</surname><given-names>Christoph</given-names></name><name><surname>Liang</surname><given-names>Hongbin</given-names></name></person-group><article-title>﻿Key to the Chinese species of the subgenus <tp:taxon-name><tp:taxon-name-part taxon-name-part-type="genus" reg="Chlaenius"/><tp:taxon-name-part taxon-name-part-type="subgenus" reg="Sphodromimus">Sphodromimus</tp:taxon-name-part></tp:taxon-name> Casale, 1984 (<tp:taxon-name><tp:taxon-name-part taxon-name-part-type="family">Carabidae</tp:taxon-name-part></tp:taxon-name>, <tp:taxon-name><tp:taxon-name-part taxon-name-part-type="tribe">Chlaeniini</tp:taxon-name-part></tp:taxon-name>, <italic><tp:taxon-name><tp:taxon-name-part taxon-name-part-type="genus" reg="Chlaenius">Chlaenius</tp:taxon-name-part></tp:taxon-name></italic>) with descriptions of two new species</article-title><source>Zookeys</source><day>12</day><month>12</month><year>2022</year><volume>1135</volume><fpage>61</fpage><lpage>91</lpage><pub-id pub-id-type="doi">10.3897/zookeys.1135.93843</pub-id></mixed-citation></tp:treatment-meta><tp:nomenclature><label>﻿</label><tp:taxon-name><object-id xmlns:xlink="http://www.w3.org/1999/xlink" content-type="arpha" xlink:type="simple">DC833AEC-C9B2-5AB5-B79F-C1F231D614DF</object-id><tp:taxon-name-part taxon-name-part-type="genus" reg="Chlaenius">Chlaenius</tp:taxon-name-part> (<tp:taxon-name-part taxon-name-part-type="subgenus" reg="Sphodromimus">Sphodromimus</tp:taxon-name-part>) <tp:taxon-name-part taxon-name-part-type="species" reg="caperatus">caperatus</tp:taxon-name-part><object-id xmlns:xlink="http://www.w3.org/1999/xlink" content-type="zoobank" xlink:type="simple">https://zoobank.org/DC3445D1-970D-43DE-B622-8EA561F22632</object-id></tp:taxon-name><tp:taxon-status xmlns:xlink="http://www.w3.org/1999/xlink" xlink:type="simple"> sp. nov.</tp:taxon-status><xref ref-type="fig" rid="F1">Figs 1A–D</xref><xref ref-type="fig" rid="F7">, 11</xref><xref ref-type="fig" rid="F8">, 17</xref><xref ref-type="fig" rid="F9">, 25A–E</xref><xref ref-type="fig" rid="F12">, 34A–C</xref><xref ref-type="fig" rid="F14">, 40</xref></tp:nomenclature><tp:treatment-sec sec-type="type locality" id="SECID0EFUAE"><title>Type locality.</title><p>China, Hunan, Guidong: Qiyun Shan (<named-content xmlns:xlink="http://www.w3.org/1999/xlink" content-type="dwc:verbatimCoordinates" xlink:type="simple"><named-content content-type="geo-json" specific-use="{&#34;type&#34;:&#34;Point&#34;,&#34;coordinates&#34;:[114.006800,25.901000]}" id="NCID0EOUAE" xlink:type="simple">25.9010°N, 114.0068°E</named-content></named-content>), altitude 1299.12 m.</p></tp:treatment-sec><tp:treatment-sec sec-type="type material" id="SECID0ESUAE"><title>Type material.</title><p><bold><italic>Holotype</italic>.</bold> Male (<named-content xmlns:xlink="http://www.w3.org/1999/xlink" content-type="dwc:institutional_code" xlink:title="Institute of Zoology, Chinese Academy of Sciences" xlink:href="http://grbio.org/institution/institute-zoology-chinese-academy-sciences" xlink:type="simple">IZAS</named-content>) [genitalia dissected and glued on plastic film pinned under specimen], Hunan, Guidong, Qiyun Shan, <named-content xmlns:xlink="http://www.w3.org/1999/xlink" content-type="dwc:verbatimCoordinates" xlink:type="simple"><named-content content-type="geo-json" specific-use="{&#34;type&#34;:&#34;Point&#34;,&#34;coordinates&#34;:[114.006800,25.901000]}" id="NCID0EEVAE" xlink:type="simple">25.9010°N, 114.0068°E</named-content></named-content>, 1299.12 m, 2017.XI.12–14, S.P. Yu, Y.Z. Liu leg., Institute of Zoology, <named-content xmlns:xlink="http://www.w3.org/1999/xlink" content-type="dwc:institutional_code" xlink:title="Institute of Zoology, Chinese Academy of Sciences" xlink:href="http://grbio.org/institution/institute-zoology-chinese-academy-sciences" xlink:type="simple">IZAS</named-content>/Holotype <tp:taxon-name><tp:taxon-name-part taxon-name-part-type="genus" reg="Chlaenius">Chlaenius</tp:taxon-name-part> (<tp:taxon-name-part taxon-name-part-type="subgenus" reg="Sphodromimus">Sphodromimus</tp:taxon-name-part>) <tp:taxon-name-part taxon-name-part-type="species" reg="caperatus">caperatus</tp:taxon-name-part></tp:taxon-name> sp. nov. des. by Y.Y. Qin, 2022 [red label].</p><fig id="F1" position="float" orientation="portrait"><object-id xmlns:xlink="http://www.w3.org/1999/xlink" content-type="doi" xlink:type="simple">10.3897/zookeys.1135.93843.figure1</object-id><object-id xmlns:xlink="http://www.w3.org/1999/xlink" content-type="arpha" xlink:type="simple">B3871B2E-948B-5713-9015-8CA9C147C469</object-id><label>Figure 1.</label><caption><p><bold>A, B</bold><tp:taxon-name><tp:taxon-name-part taxon-name-part-type="genus" reg="Chlaenius">Chlaenius</tp:taxon-name-part> (<tp:taxon-name-part taxon-name-part-type="subgenus" reg="Sphodromimus">Sphodromimus</tp:taxon-name-part>) <tp:taxon-name-part taxon-name-part-type="species" reg="caperatus">caperatus</tp:taxon-name-part></tp:taxon-name> sp. nov. (holotype, Hunan, Guidong) <bold>C, D</bold><tp:taxon-name><tp:taxon-name-part taxon-name-part-type="genus" reg="Chlaenius">C.</tp:taxon-name-part> (<tp:taxon-name-part taxon-name-part-type="subgenus" reg="Sphodromimus">Sphodromimus</tp:taxon-name-part>) <tp:taxon-name-part taxon-name-part-type="species" reg="caperatus">caperatus</tp:taxon-name-part></tp:taxon-name> sp. nov. (female paratype, Hunan, Guidong). Scale bars: 5.0 mm.</p></caption><graphic xmlns:xlink="http://www.w3.org/1999/xlink" xlink:href="zookeys-1135-061_article-93843__-g001.jpg" position="float" orientation="portrait" xlink:type="simple" id="oo_780975.jpg"><uri content-type="original_file" xlink:type="simple">https://binary.pensoft.net/fig/780975</uri></graphic></fig><p><bold><italic>Paratypes</italic>.</bold> Total 8 specimens: 2 ♂♂ and 3 ♀♀ (<named-content xmlns:xlink="http://www.w3.org/1999/xlink" content-type="dwc:institutional_code" xlink:title="Institute of Zoology, Chinese Academy of Sciences" xlink:href="http://grbio.org/institution/institute-zoology-chinese-academy-sciences" xlink:type="simple">IZAS</named-content>), same data as holotype; 1 ♀ (<named-content xmlns:xlink="http://www.w3.org/1999/xlink" content-type="dwc:institutional_code" xlink:title="Institute of Zoology, Chinese Academy of Sciences" xlink:href="http://grbio.org/institution/institute-zoology-chinese-academy-sciences" xlink:type="simple">IZAS</named-content>), Hunan, Guidong, Qiyun Shan, <named-content xmlns:xlink="http://www.w3.org/1999/xlink" content-type="dwc:verbatimCoordinates" xlink:type="simple"><named-content content-type="geo-json" specific-use="{&#34;type&#34;:&#34;Point&#34;,&#34;coordinates&#34;:[114.013180,25.900700]}" id="NCID0E1XAE" xlink:type="simple">25.9007°N, 114.01318°E</named-content></named-content>, 1487.17 m, 2017.XI.12–14, S.P. Yu, Y.Z. Liu leg., Institute of Zoology, <named-content xmlns:xlink="http://www.w3.org/1999/xlink" content-type="dwc:institutional_code" xlink:title="Institute of Zoology, Chinese Academy of Sciences" xlink:href="http://grbio.org/institution/institute-zoology-chinese-academy-sciences" xlink:type="simple">IZAS</named-content>; 1 ♂ and 1 ♀ (<abbrev xmlns:xlink="http://www.w3.org/1999/xlink" xlink:title="South China Agriculture University" id="ABBRID0EDYAE" xlink:type="simple">SCAU</abbrev>) “Hunan, Guidong, Dongluo, Chishuixian, 1350–1450 m, 2011.XII.1, M.Y. Tian, Q. Gao, F.F. Sun leg., <abbrev xmlns:xlink="http://www.w3.org/1999/xlink" xlink:title="South China Agriculture University" id="ABBRID0EHYAE" xlink:type="simple">SCAU</abbrev>. All paratypes also bear the following label: Paratype. <tp:taxon-name><tp:taxon-name-part taxon-name-part-type="genus" reg="Chlaenius">Chlaenius</tp:taxon-name-part> (<tp:taxon-name-part taxon-name-part-type="subgenus" reg="Sphodromimus">Sphodromimus</tp:taxon-name-part>) <tp:taxon-name-part taxon-name-part-type="species" reg="caperatus">caperatus</tp:taxon-name-part></tp:taxon-name> sp. nov. des. by Y.Y. Qin, 2022 [red label].</p></tp:treatment-sec><tp:treatment-sec sec-type="diagnosis" id="SECID0EZYAE"><title>Diagnosis.</title><p>Dorsum black. <abbrev xmlns:xlink="http://www.w3.org/1999/xlink" xlink:title="width of pronotum" id="ABBRID0E6YAE" xlink:type="simple">PW</abbrev>/<abbrev xmlns:xlink="http://www.w3.org/1999/xlink" xlink:title="length of pronotum" id="ABBRID0EDZAE" xlink:type="simple">PL</abbrev> = 1.18–1.21; <abbrev xmlns:xlink="http://www.w3.org/1999/xlink" xlink:title="width of apical pronotum" id="ABBRID0EHZAE" xlink:type="simple">PAW</abbrev>/<abbrev xmlns:xlink="http://www.w3.org/1999/xlink" xlink:title="width of basal pronotum" id="ABBRID0ELZAE" xlink:type="simple">PBW</abbrev> = 0.99–1.00 (Fig. <xref ref-type="fig" rid="F8">17</xref>); pronotum with anterior angles rounded, moderately projected forward; disc sparsely punctate and pubescent with deep transverse rugosities, but with a glabrous area in the middle. Elytral intervals flat, densely punctate and pubescent. Hind wings reduced. Metepisterna short, <abbrev xmlns:xlink="http://www.w3.org/1999/xlink" xlink:title="width of metepisternum" id="ABBRID0ETZAE" xlink:type="simple">MW</abbrev>/<abbrev xmlns:xlink="http://www.w3.org/1999/xlink" xlink:title="length of metepisternum" id="ABBRID0EXZAE" xlink:type="simple">ML</abbrev> = 1.1–1.3 (Fig. <xref ref-type="fig" rid="F7">11</xref>). Apex of apical lamella rounded (Fig. <xref ref-type="fig" rid="F9">25A–E</xref>).</p></tp:treatment-sec><tp:treatment-sec sec-type="comparisons" id="SECID0ED1AE"><title>Comparisons.</title><p>This new species is most similar to <tp:taxon-name><tp:taxon-name-part taxon-name-part-type="genus" reg="Chlaenius">Chlaenius</tp:taxon-name-part> (<tp:taxon-name-part taxon-name-part-type="subgenus" reg="Sphodromimus">Sphodromimus</tp:taxon-name-part>) <tp:taxon-name-part taxon-name-part-type="species" reg="hunanus">hunanus</tp:taxon-name-part></tp:taxon-name> (Morvan, 1997) (Fig. <xref ref-type="fig" rid="F2">2A, B</xref>), sharing the large size, shape of pronotum, black elytra, and reduced hind wings, but can be distinguished from the latter by: (1) <abbrev xmlns:xlink="http://www.w3.org/1999/xlink" xlink:title="width of apical pronotum" id="ABBRID0E21AE" xlink:type="simple">PAW</abbrev>/<abbrev xmlns:xlink="http://www.w3.org/1999/xlink" xlink:title="width of basal pronotum" id="ABBRID0E61AE" xlink:type="simple">PBW</abbrev> = 0.99–1.00 (Fig. <xref ref-type="fig" rid="F8">17</xref>), (0.87–0.97 in <italic><tp:taxon-name><tp:taxon-name-part taxon-name-part-type="genus" reg="Chlaenius">C.</tp:taxon-name-part><tp:taxon-name-part taxon-name-part-type="species" reg="hunanus">hunanus</tp:taxon-name-part></tp:taxon-name></italic>, Fig. <xref ref-type="fig" rid="F8">18</xref>); (2) apex of lamella of median lobe rounded (apex of lamella triangular in <italic><tp:taxon-name><tp:taxon-name-part taxon-name-part-type="genus" reg="Chlaenius">C.</tp:taxon-name-part><tp:taxon-name-part taxon-name-part-type="species" reg="hunanus">hunanus</tp:taxon-name-part></tp:taxon-name></italic>, Fig. <xref ref-type="fig" rid="F9">26A–E</xref>); (3) in female genitalia, receptaculum longer (shorter in <italic><tp:taxon-name><tp:taxon-name-part taxon-name-part-type="genus" reg="Chlaenius">C.</tp:taxon-name-part><tp:taxon-name-part taxon-name-part-type="species" reg="hunanus">hunanus</tp:taxon-name-part></tp:taxon-name></italic>, Fig. <xref ref-type="fig" rid="F12">35A–C</xref>), and seminal canal shorter (longer in <italic><tp:taxon-name><tp:taxon-name-part taxon-name-part-type="genus" reg="Chlaenius">C.</tp:taxon-name-part><tp:taxon-name-part taxon-name-part-type="species" reg="hunanus">hunanus</tp:taxon-name-part></tp:taxon-name></italic>, Fig. <xref ref-type="fig" rid="F12">35A–C</xref>).</p><fig id="F2" position="float" orientation="portrait"><object-id xmlns:xlink="http://www.w3.org/1999/xlink" content-type="doi" xlink:type="simple">10.3897/zookeys.1135.93843.figures2-3</object-id><object-id xmlns:xlink="http://www.w3.org/1999/xlink" content-type="arpha" xlink:type="simple">EC48C9A7-788D-5A19-BB32-0252B5114B2D</object-id><label>Figures 2, 3.</label><caption><p><bold>2A, B</bold><tp:taxon-name><tp:taxon-name-part taxon-name-part-type="genus" reg="Chlaenius">Chlaenius</tp:taxon-name-part> (<tp:taxon-name-part taxon-name-part-type="subgenus" reg="Sphodromimus">Sphodromimus</tp:taxon-name-part>) <tp:taxon-name-part taxon-name-part-type="species" reg="hunanus">hunanus</tp:taxon-name-part></tp:taxon-name> (Morvan, 1997) (male, Guangdong, Nanling) <bold>3A, B</bold><tp:taxon-name><tp:taxon-name-part taxon-name-part-type="genus" reg="Chlaenius">C.</tp:taxon-name-part> (<tp:taxon-name-part taxon-name-part-type="subgenus" reg="Sphodromimus">Sphodromimus</tp:taxon-name-part>) <tp:taxon-name-part taxon-name-part-type="species" reg="deuvei">deuvei</tp:taxon-name-part></tp:taxon-name> (Morvan, 1997) (male, Guangxi, Huaping). Scale bars: 5.0 mm.</p></caption><graphic xmlns:xlink="http://www.w3.org/1999/xlink" xlink:href="zookeys-1135-061_article-93843__-g002.jpg" position="float" orientation="portrait" xlink:type="simple" id="oo_780976.jpg"><uri content-type="original_file" xlink:type="simple">https://binary.pensoft.net/fig/780976</uri></graphic></fig></tp:treatment-sec><tp:treatment-sec sec-type="description" id="SECID0EQ5AE"><title>Description.</title><p><abbrev xmlns:xlink="http://www.w3.org/1999/xlink" xlink:title="length of body" id="ABBRID0EW5AE" xlink:type="simple">BL</abbrev> = 20.3–22.0 mm, <abbrev xmlns:xlink="http://www.w3.org/1999/xlink" xlink:title="width of body" id="ABBRID0E15AE" xlink:type="simple">BW</abbrev> = 7.6–8.9 mm [<abbrev xmlns:xlink="http://www.w3.org/1999/xlink" xlink:title="length of body" id="ABBRID0E55AE" xlink:type="simple">BL</abbrev> = 21.0 mm, <abbrev xmlns:xlink="http://www.w3.org/1999/xlink" xlink:title="width of body" id="ABBRID0EC6AE" xlink:type="simple">BW</abbrev> = 7.0 mm in holotype], <abbrev xmlns:xlink="http://www.w3.org/1999/xlink" xlink:title="width of apical pronotum" id="ABBRID0EG6AE" xlink:type="simple">PAW</abbrev> = 3.6–3.9 mm, <abbrev xmlns:xlink="http://www.w3.org/1999/xlink" xlink:title="width of basal pronotum" id="ABBRID0EK6AE" xlink:type="simple">PBW</abbrev> = 3.6–3.9 mm, <abbrev xmlns:xlink="http://www.w3.org/1999/xlink" xlink:title="width of pronotum" id="ABBRID0EO6AE" xlink:type="simple">PW</abbrev> = 5.0–5.5 mm, <abbrev xmlns:xlink="http://www.w3.org/1999/xlink" xlink:title="length of pronotum" id="ABBRID0ES6AE" xlink:type="simple">PL</abbrev> = 4.3–4.5 mm, <abbrev xmlns:xlink="http://www.w3.org/1999/xlink" xlink:title="width of metepisternum" id="ABBRID0EW6AE" xlink:type="simple">MW</abbrev> = 1.9–2.0 mm, <abbrev xmlns:xlink="http://www.w3.org/1999/xlink" xlink:title="length of metepisternum" id="ABBRID0E16AE" xlink:type="simple">ML</abbrev> = 1.5–1.8 mm. Head, pronotum, elytra, legs, and venter black; antennae, labial and maxillary palpi, apex of mouthparts, and tarsomeres dark brown.</p><p><bold><italic>Head</italic>.</bold> Vertex punctate and pubescent with a glabrous and rugose area in the middle; antennae long, reaching middle of elytra; antennomere 3 ~ 1.5× longer than antennomere 4.</p><p><bold><italic>Pronotum</italic></bold> cordiform, <abbrev xmlns:xlink="http://www.w3.org/1999/xlink" xlink:title="width of pronotum" id="ABBRID0ENAAG" xlink:type="simple">PW</abbrev>/<abbrev xmlns:xlink="http://www.w3.org/1999/xlink" xlink:title="length of pronotum" id="ABBRID0ERAAG" xlink:type="simple">PL</abbrev> = 1.18–1.21 (Fig. <xref ref-type="fig" rid="F8">17</xref>), widest at apical third; anterior margin slightly concave, its width equal to its basal width, <abbrev xmlns:xlink="http://www.w3.org/1999/xlink" xlink:title="width of apical pronotum" id="ABBRID0EZAAG" xlink:type="simple">PAW</abbrev>/<abbrev xmlns:xlink="http://www.w3.org/1999/xlink" xlink:title="width of basal pronotum" id="ABBRID0E4AAG" xlink:type="simple">PBW</abbrev> = 0.99–1.00; lateral margins rounded before middle, then distinctly narrowed to base, faintly sinuate before posterior angles; anterior angles rounded, moderately projected forward; posterior angles obtuse, slightly sharp at tips; disc gently convex, sparsely punctate and pubescent, with deep transverse rugosities, with a small glabrous area in the middle; median line distinct, not reaching anterior margin and base; basal foveae deep and long, punctate, pubescent.</p><p><bold><italic>Elytra</italic></bold> elongate, <abbrev xmlns:xlink="http://www.w3.org/1999/xlink" xlink:title="length of elytra" id="ABBRID0EIBAG" xlink:type="simple">EL</abbrev>/<abbrev xmlns:xlink="http://www.w3.org/1999/xlink" xlink:title="width of body" id="ABBRID0EMBAG" xlink:type="simple">BW</abbrev> = 1.45–1.61; gently convex, widest near posterior third, rounded at apex in males, subtruncate in females; striae with fine punctures; parascutellar striae well developed; parascutellar pores present; intervals flat, densely punctate and pubescent; sutural angles sharp; hind wings reduced.</p><p><bold><italic>Venter</italic></bold> densely punctate, pubescent, metepisterna (Fig. <xref ref-type="fig" rid="F7">11</xref>) short, <abbrev xmlns:xlink="http://www.w3.org/1999/xlink" xlink:title="width of metepisternum" id="ABBRID0E2BAG" xlink:type="simple">MW</abbrev>/<abbrev xmlns:xlink="http://www.w3.org/1999/xlink" xlink:title="length of metepisternum" id="ABBRID0E6BAG" xlink:type="simple">ML</abbrev> = 1.25–1.33; abdominal sternites III–VI with one setiferous puncture each side, sternite VII with one pair of setiferous punctures in males, two pairs in females; all abdominal sternites with distinct impressions laterally.</p><p><bold><italic>Legs</italic></bold> long and slender; tarsi nearly smooth dorsally.</p><p><bold><italic>Male genitalia</italic>.</bold> Median lobe (Fig. <xref ref-type="fig" rid="F9">25B–E</xref>) long, strongly bent to ventral side; apical orifice opened dorsally, long and wide, not reaching basal bulb, slightly turned to left side; in dorsal view, apical lamella (Fig. <xref ref-type="fig" rid="F9">25A</xref>) slightly bent to left side, length nearly equal to its basal width, apex rounded; in left lateral view, apical portion distinctly bent into a hook ventrally (Fig. <xref ref-type="fig" rid="F9">25B, E</xref>), basal orifice ~ 90 ° relative to preapical shaft; left paramere large and round; right paramere helical carved; endophallus with coiled flagellum; basal part of flagellum strongly bent with an oval sclerite facing the right; apical part of flagellum distinctly bent with a triangular bursa.</p><p><bold><italic>Female genitalia</italic>.</bold> Spermatheca (Fig. <xref ref-type="fig" rid="F12">34A–C</xref>) with seminal canal ~ 15× as long as receptaculum; receptaculum short linear; seminal canal inserted at base of common oviduct; spermathecal gland rounded and inserted near apex of seminal canal; villous canal long, tortuously contorted, adhered to common oviduct.</p></tp:treatment-sec><tp:treatment-sec sec-type="distribution" id="SECID0EIDAG"><title>Distribution.</title><p>(Fig. <xref ref-type="fig" rid="F14">40</xref>) This species is known only from Guidong, Hunan. Its distribution seems isolated by a mountain barrier from <italic><tp:taxon-name><tp:taxon-name-part taxon-name-part-type="genus" reg="Chlaenius">C.</tp:taxon-name-part><tp:taxon-name-part taxon-name-part-type="species" reg="hunanus">hunanus</tp:taxon-name-part></tp:taxon-name></italic>.</p></tp:treatment-sec><tp:treatment-sec sec-type="etymology" id="SECID0E4DAG"><title>Etymology.</title><p>The new species <italic>caperatus</italic> is named for its rugosity on the vertex, pronotal disc, and abdominal sternites.</p></tp:treatment-sec><tp:treatment-sec sec-type="remarks" id="SECID0EFEAG"><title>Remarks.</title><p>We have not examined the types of <tp:taxon-name><tp:taxon-name-part taxon-name-part-type="genus" reg="Chlaenius">C.</tp:taxon-name-part> (<tp:taxon-name-part taxon-name-part-type="subgenus" reg="Sphodromimus">S.</tp:taxon-name-part>) <tp:taxon-name-part taxon-name-part-type="species" reg="hunanus">hunanus</tp:taxon-name-part></tp:taxon-name>, but Dr. Deuve (<named-content xmlns:xlink="http://www.w3.org/1999/xlink" content-type="dwc:institutional_code" xlink:title="Muséum National d’Histoire Naturelle, Paris" xlink:href="http://grbio.org/institution/museum-national-dhistoire-naturelle-2" xlink:type="simple">MNHN</named-content>) kindly helped us to compare types and sent us illustrations of the apical lamella of holotype. More than 60 specimens collected from Nanling, Guangdong fit Morvan’s descriptions and illustration (1997: 17, fig. 13), and we determined them as <tp:taxon-name><tp:taxon-name-part taxon-name-part-type="genus" reg="Chlaenius">C.</tp:taxon-name-part> (<tp:taxon-name-part taxon-name-part-type="subgenus" reg="Sphodromimus">S.</tp:taxon-name-part>) <tp:taxon-name-part taxon-name-part-type="species" reg="hunanus">hunanus</tp:taxon-name-part></tp:taxon-name>. Nanling is located ~ 100 km north of the type locality of <tp:taxon-name><tp:taxon-name-part taxon-name-part-type="genus" reg="Chlaenius">C.</tp:taxon-name-part> (<tp:taxon-name-part taxon-name-part-type="subgenus" reg="Sphodromimus">S.</tp:taxon-name-part>) <tp:taxon-name-part taxon-name-part-type="species" reg="hunanus">hunanus</tp:taxon-name-part></tp:taxon-name> Jiuyi Shan, Hunan (Fig. <xref ref-type="fig" rid="F14">40</xref>).</p></tp:treatment-sec><tp:treatment-sec><!--Section generated to contain objects referenced in tp:taxon-treatment.--><fig id="F7" position="float" orientation="portrait"><object-id xmlns:xlink="http://www.w3.org/1999/xlink" content-type="doi" xlink:type="simple">10.3897/zookeys.1135.93843.figures11-16</object-id><object-id xmlns:xlink="http://www.w3.org/1999/xlink" content-type="arpha" xlink:type="simple">81CCB42D-839E-5EF8-89D9-2D85C7AD42E1</object-id><label>Figures 11–16.</label><caption><p>Metepisternum features of <italic><tp:taxon-name><tp:taxon-name-part taxon-name-part-type="genus" reg="Sphodromimus">Sphodromimus</tp:taxon-name-part></tp:taxon-name></italic> spp. <bold>11</bold><tp:taxon-name><tp:taxon-name-part taxon-name-part-type="genus" reg="Chlaenius">Chlaenius</tp:taxon-name-part> (<tp:taxon-name-part taxon-name-part-type="subgenus" reg="Sphodromimus">Sphodromimus</tp:taxon-name-part>) <tp:taxon-name-part taxon-name-part-type="species" reg="caperatus">caperatus</tp:taxon-name-part></tp:taxon-name> sp. nov., holotype <bold>12</bold><tp:taxon-name><tp:taxon-name-part taxon-name-part-type="genus" reg="Chlaenius">C.</tp:taxon-name-part> (<tp:taxon-name-part taxon-name-part-type="subgenus" reg="Sphodromimus">S.</tp:taxon-name-part>) <tp:taxon-name-part taxon-name-part-type="species" reg="yinggelingensis">yinggelingensis</tp:taxon-name-part></tp:taxon-name> sp. nov., holotype <bold>13</bold><tp:taxon-name><tp:taxon-name-part taxon-name-part-type="genus" reg="Chlaenius">C.</tp:taxon-name-part> (<tp:taxon-name-part taxon-name-part-type="subgenus" reg="Sphodromimus">S.</tp:taxon-name-part>) <tp:taxon-name-part taxon-name-part-type="species" reg="pilosus">pilosus</tp:taxon-name-part></tp:taxon-name> (Casale, 1984), male <bold>14</bold><tp:taxon-name><tp:taxon-name-part taxon-name-part-type="genus" reg="Chlaenius">C.</tp:taxon-name-part> (<tp:taxon-name-part taxon-name-part-type="subgenus" reg="Sphodromimus">S.</tp:taxon-name-part>) <tp:taxon-name-part taxon-name-part-type="species" reg="flavofemoratus">flavofemoratus</tp:taxon-name-part></tp:taxon-name> Laporte, 1834, male <bold>15</bold><tp:taxon-name><tp:taxon-name-part taxon-name-part-type="genus" reg="Chlaenius">C.</tp:taxon-name-part> (<tp:taxon-name-part taxon-name-part-type="subgenus" reg="Sphodromimus">S.</tp:taxon-name-part>) <tp:taxon-name-part taxon-name-part-type="species" reg="davidi">davidi</tp:taxon-name-part></tp:taxon-name> nom. nov.; male <bold>16</bold><tp:taxon-name><tp:taxon-name-part taxon-name-part-type="genus" reg="Chlaenius">C.</tp:taxon-name-part> (<tp:taxon-name-part taxon-name-part-type="subgenus" reg="Sphodromimus">S.</tp:taxon-name-part>) <tp:taxon-name-part taxon-name-part-type="species" reg="enleensis">enleensis</tp:taxon-name-part></tp:taxon-name> Mandl, 1992, male.</p></caption><graphic xmlns:xlink="http://www.w3.org/1999/xlink" xlink:href="zookeys-1135-061_article-93843__-g007.jpg" position="float" orientation="portrait" xlink:type="simple" id="oo_780981.jpg"><uri content-type="original_file" xlink:type="simple">https://binary.pensoft.net/fig/780981</uri></graphic></fig><fig id="F8" position="float" orientation="portrait"><object-id xmlns:xlink="http://www.w3.org/1999/xlink" content-type="doi" xlink:type="simple">10.3897/zookeys.1135.93843.figures17-24</object-id><object-id xmlns:xlink="http://www.w3.org/1999/xlink" content-type="arpha" xlink:type="simple">4F971C8B-ABE5-5A1A-B0B5-E4873DED9D27</object-id><label>Figures 17–24.</label><caption><p>Pronotum features of <italic><tp:taxon-name><tp:taxon-name-part taxon-name-part-type="genus" reg="Sphodromimus">Sphodromimus</tp:taxon-name-part></tp:taxon-name></italic> spp. <bold>17</bold><tp:taxon-name><tp:taxon-name-part taxon-name-part-type="genus" reg="Chlaenius">Chlaenius</tp:taxon-name-part> (<tp:taxon-name-part taxon-name-part-type="subgenus" reg="Sphodromimus">Sphodromimus</tp:taxon-name-part>) <tp:taxon-name-part taxon-name-part-type="species" reg="caperatus">caperatus</tp:taxon-name-part></tp:taxon-name> sp. nov.; holotype <bold>18</bold><tp:taxon-name><tp:taxon-name-part taxon-name-part-type="genus" reg="Chlaenius">C.</tp:taxon-name-part> (<tp:taxon-name-part taxon-name-part-type="subgenus" reg="Sphodromimus">S.</tp:taxon-name-part>) <tp:taxon-name-part taxon-name-part-type="species" reg="hunanus">hunanus</tp:taxon-name-part></tp:taxon-name> (Morvan, 1997) male <bold>19</bold><tp:taxon-name><tp:taxon-name-part taxon-name-part-type="genus" reg="Chlaenius">C.</tp:taxon-name-part> (<tp:taxon-name-part taxon-name-part-type="subgenus" reg="Sphodromimus">S.</tp:taxon-name-part>) <tp:taxon-name-part taxon-name-part-type="species" reg="deuvei">deuvei</tp:taxon-name-part></tp:taxon-name> (Morvan, 1997); male <bold>20</bold><tp:taxon-name><tp:taxon-name-part taxon-name-part-type="genus" reg="Chlaenius">C.</tp:taxon-name-part> (<tp:taxon-name-part taxon-name-part-type="subgenus" reg="Sphodromimus">S.</tp:taxon-name-part>) <tp:taxon-name-part taxon-name-part-type="species" reg="pilosus">pilosus</tp:taxon-name-part></tp:taxon-name> (Casale, 1984), male <bold>21</bold><tp:taxon-name><tp:taxon-name-part taxon-name-part-type="genus" reg="Chlaenius">C.</tp:taxon-name-part> (<tp:taxon-name-part taxon-name-part-type="subgenus" reg="Sphodromimus">S.</tp:taxon-name-part>) <tp:taxon-name-part taxon-name-part-type="species" reg="yinggelingensis">yinggelingensis</tp:taxon-name-part></tp:taxon-name> sp. nov.; holotype <bold>22</bold><tp:taxon-name><tp:taxon-name-part taxon-name-part-type="genus" reg="Chlaenius">C.</tp:taxon-name-part> (<tp:taxon-name-part taxon-name-part-type="subgenus" reg="Sphodromimus">S.</tp:taxon-name-part>) <tp:taxon-name-part taxon-name-part-type="species" reg="flavofemoratus">flavofemoratus</tp:taxon-name-part></tp:taxon-name> Laporte, 1834, male <bold>23</bold><tp:taxon-name><tp:taxon-name-part taxon-name-part-type="genus" reg="Chlaenius">C.</tp:taxon-name-part> (<tp:taxon-name-part taxon-name-part-type="subgenus" reg="Sphodromimus">S.</tp:taxon-name-part>) <tp:taxon-name-part taxon-name-part-type="species" reg="davidi">davidi</tp:taxon-name-part></tp:taxon-name> nom. nov., male <bold>24</bold><tp:taxon-name><tp:taxon-name-part taxon-name-part-type="genus" reg="Chlaenius">C.</tp:taxon-name-part> (<tp:taxon-name-part taxon-name-part-type="subgenus" reg="Sphodromimus">S.</tp:taxon-name-part>) <tp:taxon-name-part taxon-name-part-type="species" reg="enleensis">enleensis</tp:taxon-name-part></tp:taxon-name> Mandl, 1992, male. Scale bars: 1.0 mm.</p></caption><graphic xmlns:xlink="http://www.w3.org/1999/xlink" xlink:href="zookeys-1135-061_article-93843__-g008.jpg" position="float" orientation="portrait" xlink:type="simple" id="oo_780982.jpg"><uri content-type="original_file" xlink:type="simple">https://binary.pensoft.net/fig/780982</uri></graphic></fig><fig id="F9" position="float" orientation="portrait"><object-id xmlns:xlink="http://www.w3.org/1999/xlink" content-type="doi" xlink:type="simple">10.3897/zookeys.1135.93843.figures25-27</object-id><object-id xmlns:xlink="http://www.w3.org/1999/xlink" content-type="arpha" xlink:type="simple">7C29BF2C-8D1F-51B8-992B-C7B11BFA6743</object-id><label>Figures 25–27.</label><caption><p>Aedeagus of <italic><tp:taxon-name><tp:taxon-name-part taxon-name-part-type="genus" reg="Sphodromimus">Sphodromimus</tp:taxon-name-part></tp:taxon-name></italic> spp. <bold>25</bold><tp:taxon-name><tp:taxon-name-part taxon-name-part-type="genus" reg="Chlaenius">Chlaenius</tp:taxon-name-part> (<tp:taxon-name-part taxon-name-part-type="subgenus" reg="Sphodromimus">Sphodromimus</tp:taxon-name-part>) <tp:taxon-name-part taxon-name-part-type="species" reg="caperatus">caperatus</tp:taxon-name-part></tp:taxon-name> sp. nov., holotype <bold>26</bold><tp:taxon-name><tp:taxon-name-part taxon-name-part-type="genus" reg="Chlaenius">C.</tp:taxon-name-part> (<tp:taxon-name-part taxon-name-part-type="subgenus" reg="Sphodromimus">Sphodromimus</tp:taxon-name-part>) <tp:taxon-name-part taxon-name-part-type="species" reg="hunanus">hunanus</tp:taxon-name-part></tp:taxon-name> (Morvan, 1997) (Guangdong, Nanling) <bold>27</bold><tp:taxon-name><tp:taxon-name-part taxon-name-part-type="genus" reg="Chlaenius">C.</tp:taxon-name-part> (<tp:taxon-name-part taxon-name-part-type="subgenus" reg="Sphodromimus">Sphodromimus</tp:taxon-name-part>) <tp:taxon-name-part taxon-name-part-type="species" reg="deuvei">deuvei</tp:taxon-name-part></tp:taxon-name> (Morvan, 1997) (Guangxi, Huaping) <bold>A</bold> apical lamella <bold>B</bold> left lateral view <bold>C</bold> dorsal view <bold>D</bold> ventral view <bold>E</bold> right lateral view. Left scale bars: 0.5 mm (<bold>A</bold>); right scale bars: 1.0 mm (<bold>B–E</bold>).</p></caption><graphic xmlns:xlink="http://www.w3.org/1999/xlink" xlink:href="zookeys-1135-061_article-93843__-g009.jpg" position="float" orientation="portrait" xlink:type="simple" id="oo_780983.jpg"><uri content-type="original_file" xlink:type="simple">https://binary.pensoft.net/fig/780983</uri></graphic></fig><fig id="F12" position="float" orientation="portrait"><object-id xmlns:xlink="http://www.w3.org/1999/xlink" content-type="doi" xlink:type="simple">10.3897/zookeys.1135.93843.figures34-36</object-id><object-id xmlns:xlink="http://www.w3.org/1999/xlink" content-type="arpha" xlink:type="simple">ABA19EDB-A60B-5B0B-85DC-2E09C15F4711</object-id><label>Figures 34–36.</label><caption><p>Internal reproductive system of females <bold>34A–C</bold><tp:taxon-name><tp:taxon-name-part taxon-name-part-type="genus" reg="Chlaenius">Chlaenius</tp:taxon-name-part> (<tp:taxon-name-part taxon-name-part-type="subgenus" reg="Sphodromimus">Sphodromimus</tp:taxon-name-part>) <tp:taxon-name-part taxon-name-part-type="species" reg="caperatus">caperatus</tp:taxon-name-part></tp:taxon-name> sp. nov., paratype <bold>35A–C</bold><tp:taxon-name><tp:taxon-name-part taxon-name-part-type="genus" reg="Chlaenius">C.</tp:taxon-name-part> (<tp:taxon-name-part taxon-name-part-type="subgenus" reg="Sphodromimus">Sphodromimus</tp:taxon-name-part>) <tp:taxon-name-part taxon-name-part-type="species" reg="hunanus">hunanus</tp:taxon-name-part></tp:taxon-name> (Morvan, 1997) <bold>36A–C</bold><tp:taxon-name><tp:taxon-name-part taxon-name-part-type="genus" reg="Chlaenius">C.</tp:taxon-name-part> (<tp:taxon-name-part taxon-name-part-type="subgenus" reg="Sphodromimus">Sphodromimus</tp:taxon-name-part>) <tp:taxon-name-part taxon-name-part-type="species" reg="deuvei">deuvei</tp:taxon-name-part></tp:taxon-name> (Morvan, 1997) <bold>A</bold> spermatheca <bold>B</bold> dorsal view <bold>C</bold> ventral view. Vertical scale bars: 0.5 mm (<bold>A)</bold>; horizontal scale bars: 1.0 mm (<bold>B, C</bold>)</p></caption><graphic xmlns:xlink="http://www.w3.org/1999/xlink" xlink:href="zookeys-1135-061_article-93843__-g012.jpg" position="float" orientation="portrait" xlink:type="simple" id="oo_780986.jpg"><uri content-type="original_file" xlink:type="simple">https://binary.pensoft.net/fig/780986</uri></graphic></fig><fig id="F14" position="float" orientation="portrait"><object-id xmlns:xlink="http://www.w3.org/1999/xlink" content-type="doi" xlink:type="simple">10.3897/zookeys.1135.93843.figure40</object-id><object-id xmlns:xlink="http://www.w3.org/1999/xlink" content-type="arpha" xlink:type="simple">B187D6BD-673C-52F4-99D0-BEFB7C202691</object-id><label>Figure 40.</label><caption><p>Distribution of <tp:taxon-name><tp:taxon-name-part taxon-name-part-type="genus" reg="Chlaenius">Chlaenius</tp:taxon-name-part> (<tp:taxon-name-part taxon-name-part-type="subgenus" reg="Sphodromimus">Sphodromimus</tp:taxon-name-part>)</tp:taxon-name> species in China and adjacent areas (a possible distribution of <italic><tp:taxon-name><tp:taxon-name-part taxon-name-part-type="genus" reg="Chlaenius">C.</tp:taxon-name-part><tp:taxon-name-part taxon-name-part-type="species" reg="enleensis">enleensis</tp:taxon-name-part></tp:taxon-name></italic>, En-le, Yunnan, represented by a question mark).</p></caption><graphic xmlns:xlink="http://www.w3.org/1999/xlink" xlink:href="zookeys-1135-061_article-93843__-g014.jpg" position="float" orientation="portrait" xlink:type="simple" id="oo_780988.jpg"><uri content-type="original_file" xlink:type="simple">https://binary.pensoft.net/fig/780988</uri></graphic></fig></tp:treatment-sec></tp:taxon-treatment>
