# Supplementary material for: ﻿Key to the Chinese species of the subgenus Sphodromimus Casale, 1984 (Carabidae, Chlaeniini, Chlaenius) with descriptions of two new species
Source: Zookeys. 2022 Dec 12;1135:61–91. doi: 10.3897/zookeys.1135.93843 (PMC9836729; doi:10.3897/zookeys.1135.93843)
Supplement: XML Treatment for Chlaenius (Sphodromimus) yinggelingensis [file zookeys.1135.93843-treatment3.xml]

<!DOCTYPE tp:taxon-treatment
  PUBLIC "-//TaxonX//DTD Taxonomic Treatment Publishing DTD v0 20100105//EN" "tax-treatment-NSO.dtd">
<tp:taxon-treatment xmlns:tp="http://www.plazi.org/taxpub"><tp:treatment-meta><kwd-group><label>Taxon classification</label><kwd>
              <named-content content-type="kingdom">Animalia</named-content>
            </kwd><kwd>
              <named-content content-type="order">Coleoptera</named-content>
            </kwd><kwd>
              <named-content content-type="family">Carabidae</named-content>
            </kwd></kwd-group><mixed-citation publication-type="journal"><person-group><name><surname>Qin</surname><given-names>Yuyao</given-names></name><name><surname>Germann</surname><given-names>Christoph</given-names></name><name><surname>Liang</surname><given-names>Hongbin</given-names></name></person-group><article-title>﻿Key to the Chinese species of the subgenus <tp:taxon-name><tp:taxon-name-part taxon-name-part-type="genus" reg="Chlaenius"/><tp:taxon-name-part taxon-name-part-type="subgenus" reg="Sphodromimus">Sphodromimus</tp:taxon-name-part></tp:taxon-name> Casale, 1984 (<tp:taxon-name><tp:taxon-name-part taxon-name-part-type="family">Carabidae</tp:taxon-name-part></tp:taxon-name>, <tp:taxon-name><tp:taxon-name-part taxon-name-part-type="tribe">Chlaeniini</tp:taxon-name-part></tp:taxon-name>, <italic><tp:taxon-name><tp:taxon-name-part taxon-name-part-type="genus" reg="Chlaenius">Chlaenius</tp:taxon-name-part></tp:taxon-name></italic>) with descriptions of two new species</article-title><source>Zookeys</source><day>12</day><month>12</month><year>2022</year><volume>1135</volume><fpage>61</fpage><lpage>91</lpage><pub-id pub-id-type="doi">10.3897/zookeys.1135.93843</pub-id></mixed-citation></tp:treatment-meta><tp:nomenclature><label>﻿</label><tp:taxon-name><object-id xmlns:xlink="http://www.w3.org/1999/xlink" content-type="arpha" xlink:type="simple">3A0D0D88-4CFB-57FF-8462-0CC29715BF18</object-id><tp:taxon-name-part taxon-name-part-type="genus" reg="Chlaenius">Chlaenius</tp:taxon-name-part> (<tp:taxon-name-part taxon-name-part-type="subgenus" reg="Sphodromimus">Sphodromimus</tp:taxon-name-part>) <tp:taxon-name-part taxon-name-part-type="species" reg="yinggelingensis">yinggelingensis</tp:taxon-name-part><object-id xmlns:xlink="http://www.w3.org/1999/xlink" content-type="zoobank" xlink:type="simple">https://zoobank.org/95948EBD-4279-457D-BB06-0A501D8198D9</object-id></tp:taxon-name><tp:taxon-status xmlns:xlink="http://www.w3.org/1999/xlink" xlink:type="simple"> sp. nov.</tp:taxon-status><xref ref-type="fig" rid="F3">Figs 4A–D</xref><xref ref-type="fig" rid="F7">, 12</xref><xref ref-type="fig" rid="F8">, 21</xref><xref ref-type="fig" rid="F10">, 29A–E</xref><xref ref-type="fig" rid="F13">, 37A–C</xref><xref ref-type="fig" rid="F14">, 40</xref></tp:nomenclature><tp:treatment-sec sec-type="type locality" id="SECID0EAIAG"><title>Type locality.</title><p>China, Hainan, Yinggeling.</p></tp:treatment-sec><tp:treatment-sec sec-type="type material" id="SECID0EFIAG"><title>Type material.</title><p><bold><italic>Holotype</italic>.</bold> Male (<named-content xmlns:xlink="http://www.w3.org/1999/xlink" content-type="dwc:institutional_code" xlink:title="Institute of Zoology, Chinese Academy of Sciences" xlink:href="http://grbio.org/institution/institute-zoology-chinese-academy-sciences" xlink:type="simple">IZAS</named-content>) [genitalia dissected and glued on plastic film pinned under specimen], Hainan, Yinggeling, 2009.V.11, Xinlei Huang leg., Institute of Zoology, <named-content xmlns:xlink="http://www.w3.org/1999/xlink" content-type="dwc:institutional_code" xlink:title="Institute of Zoology, Chinese Academy of Sciences" xlink:href="http://grbio.org/institution/institute-zoology-chinese-academy-sciences" xlink:type="simple">IZAS</named-content>/Holotype <tp:taxon-name><tp:taxon-name-part taxon-name-part-type="genus" reg="Chlaenius">Chlaenius</tp:taxon-name-part> (<tp:taxon-name-part taxon-name-part-type="subgenus" reg="Sphodromimus">Sphodromimus</tp:taxon-name-part>) <tp:taxon-name-part taxon-name-part-type="species" reg="yinggelingensis">yinggelingensis</tp:taxon-name-part></tp:taxon-name> sp. nov. des. by Y.Y. Qin, 2022 [red label].</p><p><bold><italic>Paratypes</italic>.</bold> Total 4 specimens: 1 ♂ (<named-content xmlns:xlink="http://www.w3.org/1999/xlink" content-type="dwc:institutional_code" xlink:title="Institute of Zoology, Chinese Academy of Sciences" xlink:href="http://grbio.org/institution/institute-zoology-chinese-academy-sciences" xlink:type="simple">IZAS</named-content>), same data as holotype; 2 ♀♀ (<named-content xmlns:xlink="http://www.w3.org/1999/xlink" content-type="dwc:institutional_code" xlink:title="Institute of Zoology, Chinese Academy of Sciences" xlink:href="http://grbio.org/institution/institute-zoology-chinese-academy-sciences" xlink:type="simple">IZAS</named-content>), Hainan, Jianfengling, Mingfenggu, 947 m, 2015.I.23, Deyao Zhou leg., Institute of Zoology, <named-content xmlns:xlink="http://www.w3.org/1999/xlink" content-type="dwc:institutional_code" xlink:title="Institute of Zoology, Chinese Academy of Sciences" xlink:href="http://grbio.org/institution/institute-zoology-chinese-academy-sciences" xlink:type="simple">IZAS</named-content>; 1♀ (<named-content xmlns:xlink="http://www.w3.org/1999/xlink" content-type="dwc:institutional_code" xlink:title="Institute of Zoology, Chinese Academy of Sciences" xlink:href="http://grbio.org/institution/institute-zoology-chinese-academy-sciences" xlink:type="simple">IZAS</named-content>), Hainan, Wuzhishan, <named-content xmlns:xlink="http://www.w3.org/1999/xlink" content-type="dwc:verbatimCoordinates" xlink:type="simple"><named-content content-type="geo-json" specific-use="{&#34;type&#34;:&#34;Point&#34;,&#34;coordinates&#34;:[109.683333,18.900000]}" id="NCID0EAKAG" xlink:type="simple">18°54'N, 109°41'E</named-content></named-content>, 1000–1600 m, 2012.IV.18, PAN &amp; LI leg. All paratypes also bear the following label: Paratype. <tp:taxon-name><tp:taxon-name-part taxon-name-part-type="genus" reg="Chlaenius">Chlaenius</tp:taxon-name-part> (<tp:taxon-name-part taxon-name-part-type="subgenus" reg="Sphodromimus">Sphodromimus</tp:taxon-name-part>) <tp:taxon-name-part taxon-name-part-type="species" reg="yinggelingensis">yinggelingensis</tp:taxon-name-part></tp:taxon-name> sp. nov. des. by Y.Y. Qin, 2022 [red label].</p></tp:treatment-sec><tp:treatment-sec sec-type="diagnosis" id="SECID0ETKAG"><title>Diagnosis.</title><p>Pronotum metallic coppery to green. <abbrev xmlns:xlink="http://www.w3.org/1999/xlink" xlink:title="width of pronotum" id="ABBRID0EZKAG" xlink:type="simple">PW</abbrev>/<abbrev xmlns:xlink="http://www.w3.org/1999/xlink" xlink:title="length of pronotum" id="ABBRID0E4KAG" xlink:type="simple">PL</abbrev> = 1.12–1.21; <abbrev xmlns:xlink="http://www.w3.org/1999/xlink" xlink:title="width of apical pronotum" id="ABBRID0EBLAG" xlink:type="simple">PAW</abbrev>/<abbrev xmlns:xlink="http://www.w3.org/1999/xlink" xlink:title="width of basal pronotum" id="ABBRID0EFLAG" xlink:type="simple">PBW</abbrev> = 0.84–0.91 (Fig. <xref ref-type="fig" rid="F8">21</xref>); pronotum cordate with posterior angles right angled, rounded at tips; disc sparsely punctate and pubescent with shallow, transverse rugosities. Elytral intervals distinctly convex, with a row of setae laterally and sparse setae centrally. Hind wings reduced. Metepisterna short or width nearly equal to length; <abbrev xmlns:xlink="http://www.w3.org/1999/xlink" xlink:title="width of metepisternum" id="ABBRID0ENLAG" xlink:type="simple">MW</abbrev>/<abbrev xmlns:xlink="http://www.w3.org/1999/xlink" xlink:title="length of metepisternum" id="ABBRID0ERLAG" xlink:type="simple">ML</abbrev> = 1.03–1.17 (Fig. <xref ref-type="fig" rid="F7">12</xref>). Distal half of femora red-brown, the rest of legs black.</p></tp:treatment-sec><tp:treatment-sec sec-type="comparisons" id="SECID0EZLAG"><title>Comparisons.</title><p>This new species is similar to <tp:taxon-name><tp:taxon-name-part taxon-name-part-type="genus" reg="Chlaenius">Chlaenius</tp:taxon-name-part> (<tp:taxon-name-part taxon-name-part-type="subgenus" reg="Sphodromimus">Sphodromimus</tp:taxon-name-part>) <tp:taxon-name-part taxon-name-part-type="species" reg="flavofemoratus">flavofemoratus</tp:taxon-name-part></tp:taxon-name> (Figs <xref ref-type="fig" rid="F5">7A–C</xref>), in having a large size, coloration of the pronotum and femora, and the absence of a spermatheca, but can be distinguished from the latter by: (1) pronotum cordate (subquadrate in <italic><tp:taxon-name><tp:taxon-name-part taxon-name-part-type="genus" reg="Chlaenius">C.</tp:taxon-name-part><tp:taxon-name-part taxon-name-part-type="species" reg="flavofemoratus">flavofemoratus</tp:taxon-name-part></tp:taxon-name></italic>); (2) metepisterna wider than or nearly equal to long (longer than wide in <italic><tp:taxon-name><tp:taxon-name-part taxon-name-part-type="genus" reg="Chlaenius">C.</tp:taxon-name-part><tp:taxon-name-part taxon-name-part-type="species" reg="flavofemoratus">flavofemoratus</tp:taxon-name-part></tp:taxon-name></italic> as in Fig. <xref ref-type="fig" rid="F7">14</xref>); (3) hind wings reduced (developed in <italic><tp:taxon-name><tp:taxon-name-part taxon-name-part-type="genus" reg="Chlaenius">C.</tp:taxon-name-part><tp:taxon-name-part taxon-name-part-type="species" reg="flavofemoratus">flavofemoratus</tp:taxon-name-part></tp:taxon-name></italic>); (4) interval convex throughout (convex basally, flat apically in <italic><tp:taxon-name><tp:taxon-name-part taxon-name-part-type="genus" reg="Chlaenius">C.</tp:taxon-name-part><tp:taxon-name-part taxon-name-part-type="species" reg="flavofemoratus">flavofemoratus</tp:taxon-name-part></tp:taxon-name></italic>).</p><p>It is also similar to <tp:taxon-name><tp:taxon-name-part taxon-name-part-type="genus" reg="Chlaenius">Chlaenius</tp:taxon-name-part> (<tp:taxon-name-part taxon-name-part-type="subgenus" reg="Sphodromimus">Sphodromimus</tp:taxon-name-part>) <tp:taxon-name-part taxon-name-part-type="species" reg="peterseni">peterseni</tp:taxon-name-part></tp:taxon-name> (Louwerens, 1967) from the Philippines in having pronotum with green metallic luster and elytral intervals slightly convex, but differs in having meso- and metafemora with yellow coloration in the middle, pronotum with lateral margins sinuate before posterior angles, hind wings reduced (femoral black, pronotum with lateral margins straight, and hind wings developed in <italic><tp:taxon-name><tp:taxon-name-part taxon-name-part-type="genus" reg="Chlaenius">C.</tp:taxon-name-part><tp:taxon-name-part taxon-name-part-type="species" reg="peterseni">peterseni</tp:taxon-name-part></tp:taxon-name></italic>, Fig. <xref ref-type="fig" rid="F4">5A, B</xref>)</p><fig id="F3" position="float" orientation="portrait"><object-id xmlns:xlink="http://www.w3.org/1999/xlink" content-type="doi" xlink:type="simple">10.3897/zookeys.1135.93843.figure4</object-id><object-id xmlns:xlink="http://www.w3.org/1999/xlink" content-type="arpha" xlink:type="simple">E4262657-D3E4-55F3-B8E7-2F54AB88DFE4</object-id><label>Figure 4.</label><caption><p><bold>A, B</bold><tp:taxon-name><tp:taxon-name-part taxon-name-part-type="genus" reg="Chlaenius">Chlaenius</tp:taxon-name-part> (<tp:taxon-name-part taxon-name-part-type="subgenus" reg="Sphodromimus">Sphodromimus</tp:taxon-name-part>) <tp:taxon-name-part taxon-name-part-type="species" reg="yinggelingensis">yinggelingensis</tp:taxon-name-part></tp:taxon-name> sp. nov. (holotype, Hainan, Yinggeling) <bold>C, D</bold><tp:taxon-name><tp:taxon-name-part taxon-name-part-type="genus" reg="Chlaenius">C.</tp:taxon-name-part> (<tp:taxon-name-part taxon-name-part-type="subgenus" reg="Sphodromimus">S.</tp:taxon-name-part>) <tp:taxon-name-part taxon-name-part-type="species" reg="yinggelingensis">yinggelingensis</tp:taxon-name-part></tp:taxon-name> sp. nov. (female paratype, Hainan, Jianfengling). Scale bars: 5.0 mm.</p></caption><graphic xmlns:xlink="http://www.w3.org/1999/xlink" xlink:href="zookeys-1135-061_article-93843__-g003.jpg" position="float" orientation="portrait" xlink:type="simple" id="oo_780977.jpg"><uri content-type="original_file" xlink:type="simple">https://binary.pensoft.net/fig/780977</uri></graphic></fig><fig id="F4" position="float" orientation="portrait"><object-id xmlns:xlink="http://www.w3.org/1999/xlink" content-type="doi" xlink:type="simple">10.3897/zookeys.1135.93843.figures5-6</object-id><object-id xmlns:xlink="http://www.w3.org/1999/xlink" content-type="arpha" xlink:type="simple">A5F4CACE-AFB0-534D-964A-9B1FA8113449</object-id><label>Figures 5, 6.</label><caption><p><bold>5A, B</bold><tp:taxon-name><tp:taxon-name-part taxon-name-part-type="genus" reg="Chlaenius">Chlaenius</tp:taxon-name-part> (<tp:taxon-name-part taxon-name-part-type="subgenus" reg="Sphodromimus">Sphodromimus</tp:taxon-name-part>) <tp:taxon-name-part taxon-name-part-type="species" reg="peterseni">peterseni</tp:taxon-name-part></tp:taxon-name> (Louwerens, 1967) (female paratype, Philippine, photos by Shi Hongliang) <bold>6A, B</bold><tp:taxon-name><tp:taxon-name-part taxon-name-part-type="genus" reg="Chlaenius">C.</tp:taxon-name-part> (<tp:taxon-name-part taxon-name-part-type="subgenus" reg="Sphodromimus">Sphodromimus</tp:taxon-name-part>) <tp:taxon-name-part taxon-name-part-type="species" reg="pilosus">pilosus</tp:taxon-name-part></tp:taxon-name> (Casale, 1984) (male, Yunnan, Pingbian). Scale bar: 5.0 mm.</p></caption><graphic xmlns:xlink="http://www.w3.org/1999/xlink" xlink:href="zookeys-1135-061_article-93843__-g004.jpg" position="float" orientation="portrait" xlink:type="simple" id="oo_780978.jpg"><uri content-type="original_file" xlink:type="simple">https://binary.pensoft.net/fig/780978</uri></graphic></fig></tp:treatment-sec><tp:treatment-sec sec-type="description" id="SECID0E1RAG"><title>Description.</title><p><abbrev xmlns:xlink="http://www.w3.org/1999/xlink" xlink:title="length of body" id="ABBRID0EASAG" xlink:type="simple">BL</abbrev> = 20.9–21.6 mm, <abbrev xmlns:xlink="http://www.w3.org/1999/xlink" xlink:title="width of body" id="ABBRID0EESAG" xlink:type="simple">BW</abbrev> = 7.5–7.9 mm [<abbrev xmlns:xlink="http://www.w3.org/1999/xlink" xlink:title="length of body" id="ABBRID0EISAG" xlink:type="simple">BL</abbrev> = 21.3 mm, <abbrev xmlns:xlink="http://www.w3.org/1999/xlink" xlink:title="width of body" id="ABBRID0EMSAG" xlink:type="simple">BW</abbrev> = 7.7 mm in holotype], <abbrev xmlns:xlink="http://www.w3.org/1999/xlink" xlink:title="width of apical pronotum" id="ABBRID0EQSAG" xlink:type="simple">PAW</abbrev> = 3.4–3.6 mm, <abbrev xmlns:xlink="http://www.w3.org/1999/xlink" xlink:title="width of basal pronotum" id="ABBRID0EUSAG" xlink:type="simple">PBW</abbrev> = 3.7–4.0 mm, <abbrev xmlns:xlink="http://www.w3.org/1999/xlink" xlink:title="width of pronotum" id="ABBRID0EYSAG" xlink:type="simple">PW</abbrev> = 4.8–5.3 mm, <abbrev xmlns:xlink="http://www.w3.org/1999/xlink" xlink:title="length of pronotum" id="ABBRID0E3SAG" xlink:type="simple">PL</abbrev> = 4.1–4.5 mm, <abbrev xmlns:xlink="http://www.w3.org/1999/xlink" xlink:title="width of metepisternum" id="ABBRID0EATAG" xlink:type="simple">MW</abbrev> = 1.7–1.8 mm, <abbrev xmlns:xlink="http://www.w3.org/1999/xlink" xlink:title="length of metepisternum" id="ABBRID0EETAG" xlink:type="simple">ML</abbrev> = 1.5–1.6 mm. Head, elytra, and venter black; pronotum metallic green to metallic coppery; antennae, labial and maxillary palpi, apex of mouthparts, and tarsomeres dark brown; distal half of femora red-brown, the rest of legs black.</p><p><bold><italic>Head</italic>.</bold> Vertex sparsely, finely punctate and pubescent; antennae long, reaching middle of elytra; antennomere 3 ~ 1.5× longer than antennomere 4.</p><p><bold><italic>Pronotum</italic></bold> cordiform, <abbrev xmlns:xlink="http://www.w3.org/1999/xlink" xlink:title="width of pronotum" id="ABBRID0EWTAG" xlink:type="simple">PW</abbrev>/<abbrev xmlns:xlink="http://www.w3.org/1999/xlink" xlink:title="length of pronotum" id="ABBRID0E1TAG" xlink:type="simple">PL</abbrev> = 1.12–1.21 (Fig. <xref ref-type="fig" rid="F8">21</xref>), widest at apical third; anterior margin slightly concave, <abbrev xmlns:xlink="http://www.w3.org/1999/xlink" xlink:title="width of apical pronotum" id="ABBRID0ECUAG" xlink:type="simple">PAW</abbrev>/<abbrev xmlns:xlink="http://www.w3.org/1999/xlink" xlink:title="width of basal pronotum" id="ABBRID0EGUAG" xlink:type="simple">PBW</abbrev> = 0.84–0.91; lateral margins rounded before middle, then distinctly narrowed to base, straight before posterior angles; anterior angles rounded, moderately projected forward; posterior angles almost right angled, slightly sharp at tips; disc sparsely punctate and pubescent, with shallow transverse rugosities, without glabrous area in the middle; median line distinct, not reaching anterior margin and base; basal foveae deep and long, punctate, pubescent.</p><p><bold><italic>Elytra</italic></bold> elongate, <abbrev xmlns:xlink="http://www.w3.org/1999/xlink" xlink:title="length of elytra" id="ABBRID0ERUAG" xlink:type="simple">EL</abbrev>/<abbrev xmlns:xlink="http://www.w3.org/1999/xlink" xlink:title="width of body" id="ABBRID0EVUAG" xlink:type="simple">BW</abbrev> = 1.67–1.73, gently convex, widest near posterior third, rounded at apex in males, subtruncate in females; basal margin sinuate, reaching the scutellum (but slightly obsolete on one side in a female); striae with deep punctures; parascutellar striae well developed; parascutellar pores present; intervals distinctly convex, with a row of setae laterally and sparse setae centrally; sutural angles obtuse; hind wings reduced.</p><p><bold><italic>Venter</italic></bold> sparsely pubescent, punctate; metepisterna (Fig. <xref ref-type="fig" rid="F7">12</xref>) short or width nearly equal to length, <abbrev xmlns:xlink="http://www.w3.org/1999/xlink" xlink:title="width of metepisternum" id="ABBRID0EEVAG" xlink:type="simple">MW</abbrev>/<abbrev xmlns:xlink="http://www.w3.org/1999/xlink" xlink:title="length of metepisternum" id="ABBRID0EIVAG" xlink:type="simple">ML</abbrev> = 1.03–1.17; abdominal sternites III–VI with one setiferous puncture each side, sternite VII with one pair of setiferous punctures in males, two pairs in females; all abdominal sternites with a few impressions laterally.</p><p><bold><italic>Legs</italic></bold> long and slender; tarsi nearly smooth dorsally.</p><p><bold><italic>Male genitalia</italic>.</bold> Median lobe (Fig. <xref ref-type="fig" rid="F10">29B–E</xref>) long, strongly bent to ventral side; apical orifice opened dorsally, long and wide, not reaching basal bulb; in dorsal view, apical lamella (Fig. <xref ref-type="fig" rid="F10">29A</xref>) wide and short, wider than long, apex subtruncate, each side distinctly widened and thickened; in left lateral view, apex with a denticulation bent to back; in right lateral view, each side convex into a denticulation, right side smaller than left side, basal orifice ~ 90° relative to preapical shaft; left paramere large and oval; right paramere helically curved; endophallus with flagellum thick and straight; basal part of flagellum with a disciform sclerite facing the left.</p><p><bold><italic>Female genitalia</italic>.</bold> Bursa copulatrix (Fig. <xref ref-type="fig" rid="F13">37A–C</xref>) asymmetric, base with a bifid irregular protrusion; villous canal long, tortuously contorted, adhered to common oviduct; spermatheca and spermathecal gland absent.</p></tp:treatment-sec><tp:treatment-sec sec-type="distribution" id="SECID0ENWAG"><title>Distribution.</title><p>(Fig. <xref ref-type="fig" rid="F14">40</xref>) China (Hainan).</p></tp:treatment-sec><tp:treatment-sec sec-type="etymology" id="SECID0EXWAG"><title>Etymology.</title><p>The new species <italic>yinggelingensis</italic> is named for the type locality Yinggeling, Hainan.</p></tp:treatment-sec><tp:treatment-sec sec-type="remarks" id="SECID0E6WAG"><title>Remarks.</title><p>We dissected two females in <italic><tp:taxon-name><tp:taxon-name-part taxon-name-part-type="genus" reg="Chlaenius">C.</tp:taxon-name-part><tp:taxon-name-part taxon-name-part-type="species" reg="yinggelingensis">yinggelingensis</tp:taxon-name-part></tp:taxon-name></italic>, four in <italic><tp:taxon-name><tp:taxon-name-part taxon-name-part-type="genus" reg="Chlaenius">C.</tp:taxon-name-part><tp:taxon-name-part taxon-name-part-type="species" reg="davidi">davidi</tp:taxon-name-part></tp:taxon-name></italic> and nine in <italic><tp:taxon-name><tp:taxon-name-part taxon-name-part-type="genus" reg="Chlaenius">C.</tp:taxon-name-part><tp:taxon-name-part taxon-name-part-type="species" reg="flavofemoratus">flavofemoratus</tp:taxon-name-part></tp:taxon-name></italic>. As a result, we could not find either spermatheca or spermathecal gland. The absence of spermatheca is uncommon in <tp:taxon-name><tp:taxon-name-part taxon-name-part-type="family">Carabidae</tp:taxon-name-part></tp:taxon-name> and only occasionally found in <tp:taxon-name><tp:taxon-name-part taxon-name-part-type="tribe">Trechini</tp:taxon-name-part></tp:taxon-name> (<xref ref-type="bibr" rid="B11">Deuve 1993</xref>: fig. 250). They are also absent at least in other two species of the subgenus, <tp:taxon-name><tp:taxon-name-part taxon-name-part-type="genus" reg="Chlaenius">C.</tp:taxon-name-part> (<tp:taxon-name-part taxon-name-part-type="subgenus" reg="Sphodromimus">Sphodromimus</tp:taxon-name-part>) <tp:taxon-name-part taxon-name-part-type="species" reg="davidi">davidi</tp:taxon-name-part></tp:taxon-name> and <tp:taxon-name><tp:taxon-name-part taxon-name-part-type="genus" reg="Chlaenius">C.</tp:taxon-name-part> (<tp:taxon-name-part taxon-name-part-type="subgenus" reg="Sphodromimus">Sphodromimus</tp:taxon-name-part>) <tp:taxon-name-part taxon-name-part-type="species" reg="flavofemoratus">flavofemoratus</tp:taxon-name-part></tp:taxon-name> (see female genitalia descriptions below).</p></tp:treatment-sec><tp:treatment-sec><!--Section generated to contain objects referenced in tp:taxon-treatment.--><fig id="F7" position="float" orientation="portrait"><object-id xmlns:xlink="http://www.w3.org/1999/xlink" content-type="doi" xlink:type="simple">10.3897/zookeys.1135.93843.figures11-16</object-id><object-id xmlns:xlink="http://www.w3.org/1999/xlink" content-type="arpha" xlink:type="simple">81CCB42D-839E-5EF8-89D9-2D85C7AD42E1</object-id><label>Figures 11–16.</label><caption><p>Metepisternum features of <italic><tp:taxon-name><tp:taxon-name-part taxon-name-part-type="genus" reg="Sphodromimus">Sphodromimus</tp:taxon-name-part></tp:taxon-name></italic> spp. <bold>11</bold><tp:taxon-name><tp:taxon-name-part taxon-name-part-type="genus" reg="Chlaenius">Chlaenius</tp:taxon-name-part> (<tp:taxon-name-part taxon-name-part-type="subgenus" reg="Sphodromimus">Sphodromimus</tp:taxon-name-part>) <tp:taxon-name-part taxon-name-part-type="species" reg="caperatus">caperatus</tp:taxon-name-part></tp:taxon-name> sp. nov., holotype <bold>12</bold><tp:taxon-name><tp:taxon-name-part taxon-name-part-type="genus" reg="Chlaenius">C.</tp:taxon-name-part> (<tp:taxon-name-part taxon-name-part-type="subgenus" reg="Sphodromimus">S.</tp:taxon-name-part>) <tp:taxon-name-part taxon-name-part-type="species" reg="yinggelingensis">yinggelingensis</tp:taxon-name-part></tp:taxon-name> sp. nov., holotype <bold>13</bold><tp:taxon-name><tp:taxon-name-part taxon-name-part-type="genus" reg="Chlaenius">C.</tp:taxon-name-part> (<tp:taxon-name-part taxon-name-part-type="subgenus" reg="Sphodromimus">S.</tp:taxon-name-part>) <tp:taxon-name-part taxon-name-part-type="species" reg="pilosus">pilosus</tp:taxon-name-part></tp:taxon-name> (Casale, 1984), male <bold>14</bold><tp:taxon-name><tp:taxon-name-part taxon-name-part-type="genus" reg="Chlaenius">C.</tp:taxon-name-part> (<tp:taxon-name-part taxon-name-part-type="subgenus" reg="Sphodromimus">S.</tp:taxon-name-part>) <tp:taxon-name-part taxon-name-part-type="species" reg="flavofemoratus">flavofemoratus</tp:taxon-name-part></tp:taxon-name> Laporte, 1834, male <bold>15</bold><tp:taxon-name><tp:taxon-name-part taxon-name-part-type="genus" reg="Chlaenius">C.</tp:taxon-name-part> (<tp:taxon-name-part taxon-name-part-type="subgenus" reg="Sphodromimus">S.</tp:taxon-name-part>) <tp:taxon-name-part taxon-name-part-type="species" reg="davidi">davidi</tp:taxon-name-part></tp:taxon-name> nom. nov.; male <bold>16</bold><tp:taxon-name><tp:taxon-name-part taxon-name-part-type="genus" reg="Chlaenius">C.</tp:taxon-name-part> (<tp:taxon-name-part taxon-name-part-type="subgenus" reg="Sphodromimus">S.</tp:taxon-name-part>) <tp:taxon-name-part taxon-name-part-type="species" reg="enleensis">enleensis</tp:taxon-name-part></tp:taxon-name> Mandl, 1992, male.</p></caption><graphic xmlns:xlink="http://www.w3.org/1999/xlink" xlink:href="zookeys-1135-061_article-93843__-g007.jpg" position="float" orientation="portrait" xlink:type="simple" id="oo_780981.jpg"><uri content-type="original_file" xlink:type="simple">https://binary.pensoft.net/fig/780981</uri></graphic></fig><fig id="F8" position="float" orientation="portrait"><object-id xmlns:xlink="http://www.w3.org/1999/xlink" content-type="doi" xlink:type="simple">10.3897/zookeys.1135.93843.figures17-24</object-id><object-id xmlns:xlink="http://www.w3.org/1999/xlink" content-type="arpha" xlink:type="simple">4F971C8B-ABE5-5A1A-B0B5-E4873DED9D27</object-id><label>Figures 17–24.</label><caption><p>Pronotum features of <italic><tp:taxon-name><tp:taxon-name-part taxon-name-part-type="genus" reg="Sphodromimus">Sphodromimus</tp:taxon-name-part></tp:taxon-name></italic> spp. <bold>17</bold><tp:taxon-name><tp:taxon-name-part taxon-name-part-type="genus" reg="Chlaenius">Chlaenius</tp:taxon-name-part> (<tp:taxon-name-part taxon-name-part-type="subgenus" reg="Sphodromimus">Sphodromimus</tp:taxon-name-part>) <tp:taxon-name-part taxon-name-part-type="species" reg="caperatus">caperatus</tp:taxon-name-part></tp:taxon-name> sp. nov.; holotype <bold>18</bold><tp:taxon-name><tp:taxon-name-part taxon-name-part-type="genus" reg="Chlaenius">C.</tp:taxon-name-part> (<tp:taxon-name-part taxon-name-part-type="subgenus" reg="Sphodromimus">S.</tp:taxon-name-part>) <tp:taxon-name-part taxon-name-part-type="species" reg="hunanus">hunanus</tp:taxon-name-part></tp:taxon-name> (Morvan, 1997) male <bold>19</bold><tp:taxon-name><tp:taxon-name-part taxon-name-part-type="genus" reg="Chlaenius">C.</tp:taxon-name-part> (<tp:taxon-name-part taxon-name-part-type="subgenus" reg="Sphodromimus">S.</tp:taxon-name-part>) <tp:taxon-name-part taxon-name-part-type="species" reg="deuvei">deuvei</tp:taxon-name-part></tp:taxon-name> (Morvan, 1997); male <bold>20</bold><tp:taxon-name><tp:taxon-name-part taxon-name-part-type="genus" reg="Chlaenius">C.</tp:taxon-name-part> (<tp:taxon-name-part taxon-name-part-type="subgenus" reg="Sphodromimus">S.</tp:taxon-name-part>) <tp:taxon-name-part taxon-name-part-type="species" reg="pilosus">pilosus</tp:taxon-name-part></tp:taxon-name> (Casale, 1984), male <bold>21</bold><tp:taxon-name><tp:taxon-name-part taxon-name-part-type="genus" reg="Chlaenius">C.</tp:taxon-name-part> (<tp:taxon-name-part taxon-name-part-type="subgenus" reg="Sphodromimus">S.</tp:taxon-name-part>) <tp:taxon-name-part taxon-name-part-type="species" reg="yinggelingensis">yinggelingensis</tp:taxon-name-part></tp:taxon-name> sp. nov.; holotype <bold>22</bold><tp:taxon-name><tp:taxon-name-part taxon-name-part-type="genus" reg="Chlaenius">C.</tp:taxon-name-part> (<tp:taxon-name-part taxon-name-part-type="subgenus" reg="Sphodromimus">S.</tp:taxon-name-part>) <tp:taxon-name-part taxon-name-part-type="species" reg="flavofemoratus">flavofemoratus</tp:taxon-name-part></tp:taxon-name> Laporte, 1834, male <bold>23</bold><tp:taxon-name><tp:taxon-name-part taxon-name-part-type="genus" reg="Chlaenius">C.</tp:taxon-name-part> (<tp:taxon-name-part taxon-name-part-type="subgenus" reg="Sphodromimus">S.</tp:taxon-name-part>) <tp:taxon-name-part taxon-name-part-type="species" reg="davidi">davidi</tp:taxon-name-part></tp:taxon-name> nom. nov., male <bold>24</bold><tp:taxon-name><tp:taxon-name-part taxon-name-part-type="genus" reg="Chlaenius">C.</tp:taxon-name-part> (<tp:taxon-name-part taxon-name-part-type="subgenus" reg="Sphodromimus">S.</tp:taxon-name-part>) <tp:taxon-name-part taxon-name-part-type="species" reg="enleensis">enleensis</tp:taxon-name-part></tp:taxon-name> Mandl, 1992, male. Scale bars: 1.0 mm.</p></caption><graphic xmlns:xlink="http://www.w3.org/1999/xlink" xlink:href="zookeys-1135-061_article-93843__-g008.jpg" position="float" orientation="portrait" xlink:type="simple" id="oo_780982.jpg"><uri content-type="original_file" xlink:type="simple">https://binary.pensoft.net/fig/780982</uri></graphic></fig><fig id="F10" position="float" orientation="portrait"><object-id xmlns:xlink="http://www.w3.org/1999/xlink" content-type="doi" xlink:type="simple">10.3897/zookeys.1135.93843.figures28-30</object-id><object-id xmlns:xlink="http://www.w3.org/1999/xlink" content-type="arpha" xlink:type="simple">F6212B2A-3C08-5187-9D9F-D96387C800E7</object-id><label>Figures 28–30.</label><caption><p>Aedeagus of <italic><tp:taxon-name><tp:taxon-name-part taxon-name-part-type="genus" reg="Sphodromimus">Sphodromimus</tp:taxon-name-part></tp:taxon-name></italic> spp. <bold>28</bold><tp:taxon-name><tp:taxon-name-part taxon-name-part-type="genus" reg="Chlaenius">Chlaenius</tp:taxon-name-part> (<tp:taxon-name-part taxon-name-part-type="subgenus" reg="Sphodromimus">Sphodromimus</tp:taxon-name-part>) <tp:taxon-name-part taxon-name-part-type="species" reg="pilosus">pilosus</tp:taxon-name-part></tp:taxon-name> (Casale, 1984) (Yunnan, Pingbian) <bold>29</bold><tp:taxon-name><tp:taxon-name-part taxon-name-part-type="genus" reg="Chlaenius">C.</tp:taxon-name-part> (<tp:taxon-name-part taxon-name-part-type="subgenus" reg="Sphodromimus">Sphodromimus</tp:taxon-name-part>) <tp:taxon-name-part taxon-name-part-type="species" reg="yinggelingensis">yinggelingensis</tp:taxon-name-part></tp:taxon-name> sp. nov, holotype <bold>30</bold><tp:taxon-name><tp:taxon-name-part taxon-name-part-type="genus" reg="Chlaenius">C.</tp:taxon-name-part> (<tp:taxon-name-part taxon-name-part-type="subgenus" reg="Sphodromimus">Sphodromimus</tp:taxon-name-part>) <tp:taxon-name-part taxon-name-part-type="species" reg="flavofemoratus">flavofemoratus</tp:taxon-name-part></tp:taxon-name> Laporte, 1834 (Yunnan, Menglun) <bold>A</bold> apical lamella <bold>B</bold> left lateral view <bold>C</bold> dorsal view <bold>D</bold> ventral view <bold>E</bold> right lateral view. Left scale bars: 0.5 mm (<bold>A</bold>); right scale bars: 1.0 mm (<bold>B–E</bold>).</p></caption><graphic xmlns:xlink="http://www.w3.org/1999/xlink" xlink:href="zookeys-1135-061_article-93843__-g010.jpg" position="float" orientation="portrait" xlink:type="simple" id="oo_780984.jpg"><uri content-type="original_file" xlink:type="simple">https://binary.pensoft.net/fig/780984</uri></graphic></fig><fig id="F13" position="float" orientation="portrait"><object-id xmlns:xlink="http://www.w3.org/1999/xlink" content-type="doi" xlink:type="simple">10.3897/zookeys.1135.93843.figures37-39</object-id><object-id xmlns:xlink="http://www.w3.org/1999/xlink" content-type="arpha" xlink:type="simple">A2B4EAC9-8E03-5549-8336-F55A89E32728</object-id><label>Figures 37–39.</label><caption><p>Internal reproductive system of females <bold>37</bold><tp:taxon-name><tp:taxon-name-part taxon-name-part-type="genus" reg="Chlaenius">Chlaenius</tp:taxon-name-part> (<tp:taxon-name-part taxon-name-part-type="subgenus" reg="Sphodromimus">Sphodromimus</tp:taxon-name-part>) <tp:taxon-name-part taxon-name-part-type="species" reg="yinggelingensis">yinggelingensis</tp:taxon-name-part></tp:taxon-name> sp. nov., paratype <bold>38</bold><tp:taxon-name><tp:taxon-name-part taxon-name-part-type="genus" reg="Chlaenius">C.</tp:taxon-name-part> (<tp:taxon-name-part taxon-name-part-type="subgenus" reg="Sphodromimus">Sphodromimus</tp:taxon-name-part>) <tp:taxon-name-part taxon-name-part-type="species" reg="flavofemoratus">flavofemoratus</tp:taxon-name-part></tp:taxon-name> Laporte, 1834 <bold>39</bold><tp:taxon-name><tp:taxon-name-part taxon-name-part-type="genus" reg="Chlaenius">C.</tp:taxon-name-part> (<tp:taxon-name-part taxon-name-part-type="subgenus" reg="Sphodromimus">Sphodromimus</tp:taxon-name-part>) <tp:taxon-name-part taxon-name-part-type="species" reg="davidi">davidi</tp:taxon-name-part></tp:taxon-name> nom. nov. <bold>A</bold> bursa copulatrix <bold>B</bold> dorsal view <bold>C</bold> ventral view. Scale bars: 1.0 mm.</p></caption><graphic xmlns:xlink="http://www.w3.org/1999/xlink" xlink:href="zookeys-1135-061_article-93843__-g013.jpg" position="float" orientation="portrait" xlink:type="simple" id="oo_780987.jpg"><uri content-type="original_file" xlink:type="simple">https://binary.pensoft.net/fig/780987</uri></graphic></fig><fig id="F14" position="float" orientation="portrait"><object-id xmlns:xlink="http://www.w3.org/1999/xlink" content-type="doi" xlink:type="simple">10.3897/zookeys.1135.93843.figure40</object-id><object-id xmlns:xlink="http://www.w3.org/1999/xlink" content-type="arpha" xlink:type="simple">B187D6BD-673C-52F4-99D0-BEFB7C202691</object-id><label>Figure 40.</label><caption><p>Distribution of <tp:taxon-name><tp:taxon-name-part taxon-name-part-type="genus" reg="Chlaenius">Chlaenius</tp:taxon-name-part> (<tp:taxon-name-part taxon-name-part-type="subgenus" reg="Sphodromimus">Sphodromimus</tp:taxon-name-part>)</tp:taxon-name> species in China and adjacent areas (a possible distribution of <italic><tp:taxon-name><tp:taxon-name-part taxon-name-part-type="genus" reg="Chlaenius">C.</tp:taxon-name-part><tp:taxon-name-part taxon-name-part-type="species" reg="enleensis">enleensis</tp:taxon-name-part></tp:taxon-name></italic>, En-le, Yunnan, represented by a question mark).</p></caption><graphic xmlns:xlink="http://www.w3.org/1999/xlink" xlink:href="zookeys-1135-061_article-93843__-g014.jpg" position="float" orientation="portrait" xlink:type="simple" id="oo_780988.jpg"><uri content-type="original_file" xlink:type="simple">https://binary.pensoft.net/fig/780988</uri></graphic></fig><fig id="F5" position="float" orientation="portrait"><object-id xmlns:xlink="http://www.w3.org/1999/xlink" content-type="doi" xlink:type="simple">10.3897/zookeys.1135.93843.figures7-8</object-id><object-id xmlns:xlink="http://www.w3.org/1999/xlink" content-type="arpha" xlink:type="simple">23451A05-4A43-5DB2-9F66-542C9D4FD053</object-id><label>Figures 7, 8.</label><caption><p><bold>7A, B</bold><tp:taxon-name><tp:taxon-name-part taxon-name-part-type="genus" reg="Chlaenius">Chlaenius</tp:taxon-name-part> (<tp:taxon-name-part taxon-name-part-type="subgenus" reg="Sphodromimus">Sphodromimus</tp:taxon-name-part>) <tp:taxon-name-part taxon-name-part-type="species" reg="flavofemoratus">flavofemoratus</tp:taxon-name-part></tp:taxon-name> Laporte, 1834 (male, Yunnan, Menglun) <bold>C</bold><tp:taxon-name><tp:taxon-name-part taxon-name-part-type="genus" reg="Chlaenius">C.</tp:taxon-name-part> (<tp:taxon-name-part taxon-name-part-type="subgenus" reg="Sphodromimus">Sphodromimus</tp:taxon-name-part>) <tp:taxon-name-part taxon-name-part-type="species" reg="flavofemoratus">flavofemoratus</tp:taxon-name-part></tp:taxon-name> Laporte, 1834 (female, Yunnan, Menglun) <bold>8</bold><tp:taxon-name><tp:taxon-name-part taxon-name-part-type="genus" reg="Chlaenius">C.</tp:taxon-name-part> (<tp:taxon-name-part taxon-name-part-type="subgenus" reg="Sphodromimus">Sphodromimus</tp:taxon-name-part>) <tp:taxon-name-part taxon-name-part-type="species" reg="enleensis">enleensis</tp:taxon-name-part></tp:taxon-name> Mandl, 1992 (holotype, Indo Chine) Scale bars: 5.0 mm.</p></caption><graphic xmlns:xlink="http://www.w3.org/1999/xlink" xlink:href="zookeys-1135-061_article-93843__-g005.jpg" position="float" orientation="portrait" xlink:type="simple" id="oo_780979.jpg"><uri content-type="original_file" xlink:type="simple">https://binary.pensoft.net/fig/780979</uri></graphic></fig></tp:treatment-sec><ref-list><ref id="B11"><mixed-citation xmlns:xlink="http://www.w3.org/1999/xlink" xlink:type="simple"><person-group><name name-style="western"><surname>Deuve</surname><given-names>T</given-names></name></person-group> (<year>1993</year>) <article-title>L’abdomen et les genitala des femelles de Coléoptères <tp:taxon-name><tp:taxon-name-part taxon-name-part-type="suborder">Adephaga</tp:taxon-name-part></tp:taxon-name>.</article-title><source>Memoires du Museum National d’Histoire Naturelle</source><volume>15</volume>: <fpage>1</fpage>–<lpage>184</lpage>.</mixed-citation></ref></ref-list></tp:taxon-treatment>
