# Supplementary material for: ﻿Key to the Chinese species of the subgenus Sphodromimus Casale, 1984 (Carabidae, Chlaeniini, Chlaenius) with descriptions of two new species
Source: Zookeys. 2022 Dec 12;1135:61–91. doi: 10.3897/zookeys.1135.93843 (PMC9836729; doi:10.3897/zookeys.1135.93843)
Supplement: XML Treatment for Chlaenius (Sphodromimus) davidi [file zookeys.1135.93843-treatment5.xml]

<!DOCTYPE tp:taxon-treatment
  PUBLIC "-//TaxonX//DTD Taxonomic Treatment Publishing DTD v0 20100105//EN" "tax-treatment-NSO.dtd">
<tp:taxon-treatment xmlns:tp="http://www.plazi.org/taxpub"><tp:treatment-meta><kwd-group><label>Taxon classification</label><kwd>
              <named-content content-type="kingdom">Animalia</named-content>
            </kwd><kwd>
              <named-content content-type="order">Coleoptera</named-content>
            </kwd><kwd>
              <named-content content-type="family">Carabidae</named-content>
            </kwd></kwd-group><mixed-citation publication-type="journal"><person-group><name><surname>Qin</surname><given-names>Yuyao</given-names></name><name><surname>Germann</surname><given-names>Christoph</given-names></name><name><surname>Liang</surname><given-names>Hongbin</given-names></name></person-group><article-title>﻿Key to the Chinese species of the subgenus <tp:taxon-name><tp:taxon-name-part taxon-name-part-type="genus" reg="Chlaenius"/><tp:taxon-name-part taxon-name-part-type="subgenus" reg="Sphodromimus">Sphodromimus</tp:taxon-name-part></tp:taxon-name> Casale, 1984 (<tp:taxon-name><tp:taxon-name-part taxon-name-part-type="family">Carabidae</tp:taxon-name-part></tp:taxon-name>, <tp:taxon-name><tp:taxon-name-part taxon-name-part-type="tribe">Chlaeniini</tp:taxon-name-part></tp:taxon-name>, <italic><tp:taxon-name><tp:taxon-name-part taxon-name-part-type="genus" reg="Chlaenius">Chlaenius</tp:taxon-name-part></tp:taxon-name></italic>) with descriptions of two new species</article-title><source>Zookeys</source><day>12</day><month>12</month><year>2022</year><volume>1135</volume><fpage>61</fpage><lpage>91</lpage><pub-id pub-id-type="doi">10.3897/zookeys.1135.93843</pub-id></mixed-citation></tp:treatment-meta><tp:nomenclature><label>﻿</label><tp:taxon-name><object-id xmlns:xlink="http://www.w3.org/1999/xlink" content-type="arpha" xlink:type="simple">B5DB7516-49F2-5FBF-B9B9-635FA0BEBE81</object-id><tp:taxon-name-part taxon-name-part-type="genus" reg="Chlaenius">Chlaenius</tp:taxon-name-part> (<tp:taxon-name-part taxon-name-part-type="subgenus" reg="Sphodromimus">Sphodromimus</tp:taxon-name-part>) <tp:taxon-name-part taxon-name-part-type="species" reg="davidi">davidi</tp:taxon-name-part></tp:taxon-name><tp:taxon-status xmlns:xlink="http://www.w3.org/1999/xlink" xlink:type="simple"> nom. nov.</tp:taxon-status><xref ref-type="fig" rid="F6">Figs 9A, B</xref><xref ref-type="fig" rid="F7">, 15</xref><xref ref-type="fig" rid="F8">, 23</xref><xref ref-type="fig" rid="F11">, 31A–E</xref><xref ref-type="fig" rid="F13">, 39A–C</xref><xref ref-type="fig" rid="F14">, 40</xref><tp:nomenclature-citation-list><tp:nomenclature-citation><tp:taxon-name><tp:taxon-name-part taxon-name-part-type="genus" reg="Vachinius">Vachinius</tp:taxon-name-part> (<tp:taxon-name-part taxon-name-part-type="subgenus" reg="Sphodromimus">Sphodromimus</tp:taxon-name-part>) <tp:taxon-name-part taxon-name-part-type="species" reg="wrasei">wrasei</tp:taxon-name-part></tp:taxon-name><comment>Kirschenhofer, 2003: 37 (type locality: China, Guangdong); <xref ref-type="bibr" rid="B20">Lorenz 2005</xref>: 342 (catalogue); <xref ref-type="bibr" rid="B6">Brunk and Kirschenhofer 2016</xref>: 54 (record); <xref ref-type="bibr" rid="B3">Azadbakhsh and Kirschenhofer 2019</xref>: 1 (genus <tp:taxon-name><tp:taxon-name-part taxon-name-part-type="genus" reg="Chlaenius">Chlaenius</tp:taxon-name-part></tp:taxon-name>, subgenus <tp:taxon-name><tp:taxon-name-part taxon-name-part-type="genus" reg="Chlaenius"/><tp:taxon-name-part taxon-name-part-type="subgenus" reg="Sphodromimus">Sphodromimus</tp:taxon-name-part></tp:taxon-name>) [nec <tp:taxon-name><tp:taxon-name-part taxon-name-part-type="genus" reg="Chlaenius">C.</tp:taxon-name-part> (<tp:taxon-name-part taxon-name-part-type="subgenus" reg="Lithochlaenius">Lithochlaenius</tp:taxon-name-part>) <tp:taxon-name-part taxon-name-part-type="species" reg="wrasei">wrasei</tp:taxon-name-part></tp:taxon-name> (Kirschenhofer, 1997)]</comment></tp:nomenclature-citation></tp:nomenclature-citation-list></tp:nomenclature><tp:treatment-sec sec-type="type locality" id="SECID0E2IBG"><title>Type locality.</title><p>Guangdong, Xinyi, Datianding.</p></tp:treatment-sec><tp:treatment-sec sec-type="material" id="SECID0EAJBG"><title>Material examined.</title><p>Total 10 specimens. China – <bold>Guangdong</bold>: Holotype female (<abbrev xmlns:xlink="http://www.w3.org/1999/xlink" xlink:title="working collection David W. Wrase, Gusow-Platkow, Germany" id="ABBRID0EIJBG" xlink:type="simple">DWC</abbrev>, photo), China, Guangdong, 1500 m, Xinyi: Datianding (22.16/111.15) -VIII-1997 – leg. Li/Holotypus, <tp:taxon-name><tp:taxon-name-part taxon-name-part-type="genus" reg="Chlaenius">Chlaenius</tp:taxon-name-part> (<tp:taxon-name-part taxon-name-part-type="subgenus" reg="Sphodromimus">Sphodromimus</tp:taxon-name-part>) <tp:taxon-name-part taxon-name-part-type="species" reg="wrasei">wrasei</tp:taxon-name-part></tp:taxon-name> sp. nov. det. Kirschenhofer, 2001[red label]/COLL WRASE, BERLIN; 1 ♂ and 4 ♀♀ (<named-content xmlns:xlink="http://www.w3.org/1999/xlink" content-type="dwc:institutional_code" xlink:title="Institute of Zoology, Chinese Academy of Sciences" xlink:href="http://grbio.org/institution/institute-zoology-chinese-academy-sciences" xlink:type="simple">IZAS</named-content>), Guangdong, Xinyi, Yunkai Shan, 1508.21m/<named-content xmlns:xlink="http://www.w3.org/1999/xlink" content-type="dwc:verbatimCoordinates" xlink:type="simple"><named-content content-type="geo-json" specific-use="{&#34;type&#34;:&#34;Point&#34;,&#34;coordinates&#34;:[111.209888,22.291317]}" id="NCID0EBKBG" xlink:type="simple">22.291317°N, 111.209888°E</named-content></named-content>, 2017.V.30, Y.Z. Liu, S.P. Yu leg., Inst. of Zoology; 2 ♀♀ (<named-content xmlns:xlink="http://www.w3.org/1999/xlink" content-type="dwc:institutional_code" xlink:title="Institute of Zoology, Chinese Academy of Sciences" xlink:href="http://grbio.org/institution/institute-zoology-chinese-academy-sciences" xlink:type="simple">IZAS</named-content>), Guangdong, Xinyi, Yunkai Shan, 1250.55 m/<named-content xmlns:xlink="http://www.w3.org/1999/xlink" content-type="dwc:verbatimCoordinates" xlink:type="simple"><named-content content-type="geo-json" specific-use="{&#34;type&#34;:&#34;Point&#34;,&#34;coordinates&#34;:[111.203833,22.292692]}" id="NCID0ENKBG" xlink:type="simple">22.292692°N, 111.203833°E</named-content></named-content>, 2017.V.31, Y.Z. Liu, S.P. Yu leg., Inst. of Zoology; <bold>Guangxi</bold>: 2 ♂♂ (<named-content xmlns:xlink="http://www.w3.org/1999/xlink" content-type="dwc:institutional_code" xlink:title="Institute of Zoology, Chinese Academy of Sciences" xlink:href="http://grbio.org/institution/institute-zoology-chinese-academy-sciences" xlink:type="simple">IZAS</named-content>), Guangxi Prov, Daming Shan, Tianping Protect Station, <named-content xmlns:xlink="http://www.w3.org/1999/xlink" content-type="dwc:verbatimCoordinates" xlink:type="simple"><named-content content-type="geo-json" specific-use="{&#34;type&#34;:&#34;Point&#34;,&#34;coordinates&#34;:[108.437150,23.498110]}" id="NCID0E2KBG" xlink:type="simple">N 23.49811, E 108.43715</named-content></named-content>/1230 m, 2011.V.27 N, Xinlei Huang Coll., Inst. of Zoology.</p><fig id="F6" position="float" orientation="portrait"><object-id xmlns:xlink="http://www.w3.org/1999/xlink" content-type="doi" xlink:type="simple">10.3897/zookeys.1135.93843.figures9-10</object-id><object-id xmlns:xlink="http://www.w3.org/1999/xlink" content-type="arpha" xlink:type="simple">12D6BCD3-52E8-56A6-937F-CD4A8094EFE5</object-id><label>Figures 9, 10.</label><caption><p><bold>9A, B</bold><tp:taxon-name><tp:taxon-name-part taxon-name-part-type="genus" reg="Chlaenius">Chlaenius</tp:taxon-name-part> (<tp:taxon-name-part taxon-name-part-type="subgenus" reg="Sphodromimus">Sphodromimus</tp:taxon-name-part>) <tp:taxon-name-part taxon-name-part-type="species" reg="davidi">davidi</tp:taxon-name-part></tp:taxon-name> nom. nov. (male, Guangdong, Xinyi) <bold>10A, B</bold><tp:taxon-name><tp:taxon-name-part taxon-name-part-type="genus" reg="Chlaenius">C.</tp:taxon-name-part> (<tp:taxon-name-part taxon-name-part-type="subgenus" reg="Sphodromimus">Sphodromimus</tp:taxon-name-part>) <tp:taxon-name-part taxon-name-part-type="species" reg="enleensis">enleensis</tp:taxon-name-part></tp:taxon-name> (male, Vietnam, Tam Dao). Scale bars: 5.0 mm.</p></caption><graphic xmlns:xlink="http://www.w3.org/1999/xlink" xlink:href="zookeys-1135-061_article-93843__-g006.jpg" position="float" orientation="portrait" xlink:type="simple" id="oo_780980.jpg"><uri content-type="original_file" xlink:type="simple">https://binary.pensoft.net/fig/780980</uri></graphic></fig></tp:treatment-sec><tp:treatment-sec sec-type="diagnosis" id="SECID0ENMBG"><title>Diagnosis.</title><p>Pronotum fully metallic purple, or greenish purple. <abbrev xmlns:xlink="http://www.w3.org/1999/xlink" xlink:title="width of pronotum" id="ABBRID0ETMBG" xlink:type="simple">PW</abbrev>/<abbrev xmlns:xlink="http://www.w3.org/1999/xlink" xlink:title="length of pronotum" id="ABBRID0EXMBG" xlink:type="simple">PL</abbrev> = 1.09–1.11; <abbrev xmlns:xlink="http://www.w3.org/1999/xlink" xlink:title="width of apical pronotum" id="ABBRID0E2MBG" xlink:type="simple">PAW</abbrev>/<abbrev xmlns:xlink="http://www.w3.org/1999/xlink" xlink:title="width of basal pronotum" id="ABBRID0E6MBG" xlink:type="simple">PBW</abbrev> = 0.83–0.93 (Fig. <xref ref-type="fig" rid="F8">23</xref>); pronotum cordate with posterior angles nearly right angled, rounded at tips; disc sparsely punctate and pubescent, with dense, shallow, transverse rugosities, without glabrous area in the middle. Elytral intervals convex basally, flat apically, densely punctate and pubescent. Hind wings reduced. Metepisterna short, <abbrev xmlns:xlink="http://www.w3.org/1999/xlink" xlink:title="width of metepisternum" id="ABBRID0EHNBG" xlink:type="simple">MW</abbrev>/<abbrev xmlns:xlink="http://www.w3.org/1999/xlink" xlink:title="length of metepisternum" id="ABBRID0ELNBG" xlink:type="simple">ML</abbrev> = 1.11–1.15 (Fig. <xref ref-type="fig" rid="F7">15</xref>). Legs totally black.</p></tp:treatment-sec><tp:treatment-sec sec-type="comparisons" id="SECID0ETNBG"><title>Comparisons.</title><p>This species is most similar to <tp:taxon-name><tp:taxon-name-part taxon-name-part-type="genus" reg="Chlaenius">Chlaenius</tp:taxon-name-part> (<tp:taxon-name-part taxon-name-part-type="subgenus" reg="Sphodromimus">Sphodromimus</tp:taxon-name-part>) <tp:taxon-name-part taxon-name-part-type="species" reg="enleensis">enleensis</tp:taxon-name-part></tp:taxon-name> Mandl, 1992 (Figs <xref ref-type="fig" rid="F5">8</xref>, <xref ref-type="fig" rid="F6">10A, B</xref>), sharing the large size, general shape of apical lamella, metepisterna short (Figs <xref ref-type="fig" rid="F7">15</xref>, <xref ref-type="fig" rid="F7">16</xref>), and reduced hind wings, but can be distinguished from the latter by: (1) pronotum purple or greenish purple (Fig. <xref ref-type="fig" rid="F8">23</xref>) (green to coppery, but not purple in <italic><tp:taxon-name><tp:taxon-name-part taxon-name-part-type="genus" reg="Chlaenius">C.</tp:taxon-name-part><tp:taxon-name-part taxon-name-part-type="species" reg="enleensis">enleensis</tp:taxon-name-part></tp:taxon-name></italic>, Fig. <xref ref-type="fig" rid="F8">24</xref>); (2) femora black (middle of mesofemora and metafemora brown in <italic><tp:taxon-name><tp:taxon-name-part taxon-name-part-type="genus" reg="Chlaenius">C.</tp:taxon-name-part><tp:taxon-name-part taxon-name-part-type="species" reg="enleensis">enleensis</tp:taxon-name-part></tp:taxon-name></italic>); (3) elytral intervals convex basally, flat apically (interval convex throughout in <italic><tp:taxon-name><tp:taxon-name-part taxon-name-part-type="genus" reg="Chlaenius">C.</tp:taxon-name-part><tp:taxon-name-part taxon-name-part-type="species" reg="enleensis">enleensis</tp:taxon-name-part></tp:taxon-name></italic>); (4) apical lamella wider at base (narrower in <italic><tp:taxon-name><tp:taxon-name-part taxon-name-part-type="genus" reg="Chlaenius">C.</tp:taxon-name-part><tp:taxon-name-part taxon-name-part-type="species" reg="enleensis">enleensis</tp:taxon-name-part></tp:taxon-name></italic>, Figs <xref ref-type="fig" rid="F11">32A, C, D</xref>, <xref ref-type="fig" rid="F11">33A, C, D</xref>)</p></tp:treatment-sec><tp:treatment-sec sec-type="description" id="SECID0ETQBG"><title>Description.</title><p><abbrev xmlns:xlink="http://www.w3.org/1999/xlink" xlink:title="length of body" id="ABBRID0EZQBG" xlink:type="simple">BL</abbrev> = 21.3–24.4 mm, <abbrev xmlns:xlink="http://www.w3.org/1999/xlink" xlink:title="width of body" id="ABBRID0E4QBG" xlink:type="simple">BW</abbrev> = 8.0–8.7 mm. <abbrev xmlns:xlink="http://www.w3.org/1999/xlink" xlink:title="length of pronotum" id="ABBRID0EBRBG" xlink:type="simple">PL</abbrev> = 4.5–5.0 mm, <abbrev xmlns:xlink="http://www.w3.org/1999/xlink" xlink:title="width of pronotum" id="ABBRID0EFRBG" xlink:type="simple">PW</abbrev> = 5.0–5.5 mm, <abbrev xmlns:xlink="http://www.w3.org/1999/xlink" xlink:title="width of metepisternum" id="ABBRID0EJRBG" xlink:type="simple">MW</abbrev> = 2.0–2.1 mm, <abbrev xmlns:xlink="http://www.w3.org/1999/xlink" xlink:title="length of metepisternum" id="ABBRID0ENRBG" xlink:type="simple">ML</abbrev> = 1.7–1.9 mm. Head, elytra, venter, and legs dark and black; pronotum fully purple or greenish purple; antennae, labial and maxillary palpi, apex of mouthparts and tarsomeres dark brown.</p><p><bold><italic>Head</italic>.</bold> Vertex finely punctate, pubescent, without a distinct glabrous area; antennae long, reaching middle of elytra; antennomere 3 ~ 1.5× longer than antennomere 4.</p><p><bold><italic>Pronotum</italic></bold> cordiform, <abbrev xmlns:xlink="http://www.w3.org/1999/xlink" xlink:title="width of pronotum" id="ABBRID0E6RBG" xlink:type="simple">PW</abbrev>/<abbrev xmlns:xlink="http://www.w3.org/1999/xlink" xlink:title="length of pronotum" id="ABBRID0EDSBG" xlink:type="simple">PL</abbrev> = 1.09–1.11 (Fig. <xref ref-type="fig" rid="F8">23</xref>), widest at apical third; anterior margin slightly concave, <abbrev xmlns:xlink="http://www.w3.org/1999/xlink" xlink:title="width of apical pronotum" id="ABBRID0ELSBG" xlink:type="simple">PAW</abbrev>/<abbrev xmlns:xlink="http://www.w3.org/1999/xlink" xlink:title="width of basal pronotum" id="ABBRID0EPSBG" xlink:type="simple">PBW</abbrev> = 0.83–0.93; lateral margins distinctly narrowed from middle to base, distinctly sinuate before posterior angles; anterior angles rounded, slightly projected forward; posterior angles nearly right angled, rounded at tips; disc gently convex, sparsely punctate and pubescent, with dense shallow transverse rugosities, without glabrous area in the middle; median line distinct, fine, not reaching anterior margin and base; basal foveae deeply arcuate, punctate and pubescent.</p><p><bold><italic>Elytra</italic></bold> elongate, <abbrev xmlns:xlink="http://www.w3.org/1999/xlink" xlink:title="length of elytra" id="ABBRID0E1SBG" xlink:type="simple">EL</abbrev>/<abbrev xmlns:xlink="http://www.w3.org/1999/xlink" xlink:title="width of body" id="ABBRID0E5SBG" xlink:type="simple">BW</abbrev> = 1.61–1.75, gently convex near anterior third, widest near posterior third, rounded at apex in males, subtruncate in females; striae with deep punctures; parascutellar striae well developed; parascutellar pores present; intervals convex at base, flat from middle to apex, densely punctate and pubescent; sutural angles obtuse and right; hind wings reduced.</p><p><bold><italic>Venter</italic></bold> densely punctate, pubescent, metepisterna (Fig. <xref ref-type="fig" rid="F7">15</xref>) short, <abbrev xmlns:xlink="http://www.w3.org/1999/xlink" xlink:title="width of metepisternum" id="ABBRID0ENTBG" xlink:type="simple">MW</abbrev>/<abbrev xmlns:xlink="http://www.w3.org/1999/xlink" xlink:title="length of metepisternum" id="ABBRID0ERTBG" xlink:type="simple">ML</abbrev> = 1.11–1.15; abdominal sternites III–VI with one setiferous puncture each side, sternite VII with one pair of setiferous punctures in males, two pairs in females; all abdominal sternites with distinct impressions laterally.</p><p><bold><italic>Legs</italic></bold> long and slender; tarsi nearly smooth dorsally.</p><p><bold><italic>Male genitalia</italic>.</bold> Median lobe (Fig. <xref ref-type="fig" rid="F11">31B–E</xref>) long, strongly bent to ventral side; apical orifice opened dorsally, long and wide, not reaching basal bulb; in dorsal view, apical lamella triangular (Fig. <xref ref-type="fig" rid="F11">31A</xref>), distinctly bent to right side, longer than basal width, each side of middle apical lamella with a denticulation or absent on right side; in left lateral view, apical portion slightly bent dorsally at apex, basal orifice ~ 90° relative to preapical shaft; left paramere larger than right paramere, both helically curved; endophallus with flagellum thick and straight; basal part of flagellum with irregular bursa; apical part of flagellum with drop–shaped sclerite.</p><p><bold><italic>Female genitalia</italic>.</bold> Bursa copulatrix (Fig. <xref ref-type="fig" rid="F13">39A–C</xref>) round, base with a distinct long digitiform protrusion; villous canal long, tortuously contorted, adhered to common oviduct; spermatheca and spermathecal gland absent.</p></tp:treatment-sec><tp:treatment-sec sec-type="distribution" id="SECID0EWUBG"><title>Distribution.</title><p>(Fig. <xref ref-type="fig" rid="F14">40</xref>) China (Guangdong; Guangxi).</p></tp:treatment-sec><tp:treatment-sec sec-type="remarks" id="SECID0EAVBG"><title>Remarks.</title><p><tp:taxon-name><tp:taxon-name-part taxon-name-part-type="genus" reg="Chlaenius">Chlaenius</tp:taxon-name-part> (<tp:taxon-name-part taxon-name-part-type="subgenus" reg="Sphodromimus">Sphodromimus</tp:taxon-name-part>) <tp:taxon-name-part taxon-name-part-type="species" reg="wrasei">wrasei</tp:taxon-name-part></tp:taxon-name> was originally described as a member of the genus <italic><tp:taxon-name><tp:taxon-name-part taxon-name-part-type="genus" reg="Vachinius">Vachinius</tp:taxon-name-part></tp:taxon-name></italic>. <xref ref-type="bibr" rid="B3">Azadbakhsh and Kirschenhofer (2019)</xref> moved it to the genus <italic><tp:taxon-name><tp:taxon-name-part taxon-name-part-type="genus" reg="Chlaenius">Chlaenius</tp:taxon-name-part></tp:taxon-name></italic>. However, in a result of this treatment, it became a junior homonym of <tp:taxon-name><tp:taxon-name-part taxon-name-part-type="genus" reg="Chlaenius">Chlaenius</tp:taxon-name-part> (<tp:taxon-name-part taxon-name-part-type="subgenus" reg="Lithochlaenius">Lithochlaenius</tp:taxon-name-part>) <tp:taxon-name-part taxon-name-part-type="species" reg="wrasei">wrasei</tp:taxon-name-part></tp:taxon-name> (Kirschenhofer, 1997). Herein, we propose a new replacement name for the former – <tp:taxon-name><tp:taxon-name-part taxon-name-part-type="genus" reg="Chlaenius">Chlaenius</tp:taxon-name-part> (<tp:taxon-name-part taxon-name-part-type="subgenus" reg="Sphodromimus">Sphodromimus</tp:taxon-name-part>) <tp:taxon-name-part taxon-name-part-type="species" reg="davidi">davidi</tp:taxon-name-part></tp:taxon-name> nom. nov., based on the first name of the well-known specialist on the ground beetles, David W. Wrase.</p><p>This species was described based on a single female from Datianding, Xinyi, Guangdong, China. Recently, one male and six females were collected from the type locality, and those specimens fit well with the original description and illustration of <italic><tp:taxon-name><tp:taxon-name-part taxon-name-part-type="genus" reg="Chlaenius">C.</tp:taxon-name-part><tp:taxon-name-part taxon-name-part-type="species" reg="davidi">davidi</tp:taxon-name-part></tp:taxon-name></italic> nom. nov. Two more males were collected in Guangxi, which are identical to the holotype.</p></tp:treatment-sec><tp:treatment-sec><!--Section generated to contain objects referenced in tp:taxon-treatment.--><fig id="F7" position="float" orientation="portrait"><object-id xmlns:xlink="http://www.w3.org/1999/xlink" content-type="doi" xlink:type="simple">10.3897/zookeys.1135.93843.figures11-16</object-id><object-id xmlns:xlink="http://www.w3.org/1999/xlink" content-type="arpha" xlink:type="simple">81CCB42D-839E-5EF8-89D9-2D85C7AD42E1</object-id><label>Figures 11–16.</label><caption><p>Metepisternum features of <italic><tp:taxon-name><tp:taxon-name-part taxon-name-part-type="genus" reg="Sphodromimus">Sphodromimus</tp:taxon-name-part></tp:taxon-name></italic> spp. <bold>11</bold><tp:taxon-name><tp:taxon-name-part taxon-name-part-type="genus" reg="Chlaenius">Chlaenius</tp:taxon-name-part> (<tp:taxon-name-part taxon-name-part-type="subgenus" reg="Sphodromimus">Sphodromimus</tp:taxon-name-part>) <tp:taxon-name-part taxon-name-part-type="species" reg="caperatus">caperatus</tp:taxon-name-part></tp:taxon-name> sp. nov., holotype <bold>12</bold><tp:taxon-name><tp:taxon-name-part taxon-name-part-type="genus" reg="Chlaenius">C.</tp:taxon-name-part> (<tp:taxon-name-part taxon-name-part-type="subgenus" reg="Sphodromimus">S.</tp:taxon-name-part>) <tp:taxon-name-part taxon-name-part-type="species" reg="yinggelingensis">yinggelingensis</tp:taxon-name-part></tp:taxon-name> sp. nov., holotype <bold>13</bold><tp:taxon-name><tp:taxon-name-part taxon-name-part-type="genus" reg="Chlaenius">C.</tp:taxon-name-part> (<tp:taxon-name-part taxon-name-part-type="subgenus" reg="Sphodromimus">S.</tp:taxon-name-part>) <tp:taxon-name-part taxon-name-part-type="species" reg="pilosus">pilosus</tp:taxon-name-part></tp:taxon-name> (Casale, 1984), male <bold>14</bold><tp:taxon-name><tp:taxon-name-part taxon-name-part-type="genus" reg="Chlaenius">C.</tp:taxon-name-part> (<tp:taxon-name-part taxon-name-part-type="subgenus" reg="Sphodromimus">S.</tp:taxon-name-part>) <tp:taxon-name-part taxon-name-part-type="species" reg="flavofemoratus">flavofemoratus</tp:taxon-name-part></tp:taxon-name> Laporte, 1834, male <bold>15</bold><tp:taxon-name><tp:taxon-name-part taxon-name-part-type="genus" reg="Chlaenius">C.</tp:taxon-name-part> (<tp:taxon-name-part taxon-name-part-type="subgenus" reg="Sphodromimus">S.</tp:taxon-name-part>) <tp:taxon-name-part taxon-name-part-type="species" reg="davidi">davidi</tp:taxon-name-part></tp:taxon-name> nom. nov.; male <bold>16</bold><tp:taxon-name><tp:taxon-name-part taxon-name-part-type="genus" reg="Chlaenius">C.</tp:taxon-name-part> (<tp:taxon-name-part taxon-name-part-type="subgenus" reg="Sphodromimus">S.</tp:taxon-name-part>) <tp:taxon-name-part taxon-name-part-type="species" reg="enleensis">enleensis</tp:taxon-name-part></tp:taxon-name> Mandl, 1992, male.</p></caption><graphic xmlns:xlink="http://www.w3.org/1999/xlink" xlink:href="zookeys-1135-061_article-93843__-g007.jpg" position="float" orientation="portrait" xlink:type="simple" id="oo_780981.jpg"><uri content-type="original_file" xlink:type="simple">https://binary.pensoft.net/fig/780981</uri></graphic></fig><fig id="F8" position="float" orientation="portrait"><object-id xmlns:xlink="http://www.w3.org/1999/xlink" content-type="doi" xlink:type="simple">10.3897/zookeys.1135.93843.figures17-24</object-id><object-id xmlns:xlink="http://www.w3.org/1999/xlink" content-type="arpha" xlink:type="simple">4F971C8B-ABE5-5A1A-B0B5-E4873DED9D27</object-id><label>Figures 17–24.</label><caption><p>Pronotum features of <italic><tp:taxon-name><tp:taxon-name-part taxon-name-part-type="genus" reg="Sphodromimus">Sphodromimus</tp:taxon-name-part></tp:taxon-name></italic> spp. <bold>17</bold><tp:taxon-name><tp:taxon-name-part taxon-name-part-type="genus" reg="Chlaenius">Chlaenius</tp:taxon-name-part> (<tp:taxon-name-part taxon-name-part-type="subgenus" reg="Sphodromimus">Sphodromimus</tp:taxon-name-part>) <tp:taxon-name-part taxon-name-part-type="species" reg="caperatus">caperatus</tp:taxon-name-part></tp:taxon-name> sp. nov.; holotype <bold>18</bold><tp:taxon-name><tp:taxon-name-part taxon-name-part-type="genus" reg="Chlaenius">C.</tp:taxon-name-part> (<tp:taxon-name-part taxon-name-part-type="subgenus" reg="Sphodromimus">S.</tp:taxon-name-part>) <tp:taxon-name-part taxon-name-part-type="species" reg="hunanus">hunanus</tp:taxon-name-part></tp:taxon-name> (Morvan, 1997) male <bold>19</bold><tp:taxon-name><tp:taxon-name-part taxon-name-part-type="genus" reg="Chlaenius">C.</tp:taxon-name-part> (<tp:taxon-name-part taxon-name-part-type="subgenus" reg="Sphodromimus">S.</tp:taxon-name-part>) <tp:taxon-name-part taxon-name-part-type="species" reg="deuvei">deuvei</tp:taxon-name-part></tp:taxon-name> (Morvan, 1997); male <bold>20</bold><tp:taxon-name><tp:taxon-name-part taxon-name-part-type="genus" reg="Chlaenius">C.</tp:taxon-name-part> (<tp:taxon-name-part taxon-name-part-type="subgenus" reg="Sphodromimus">S.</tp:taxon-name-part>) <tp:taxon-name-part taxon-name-part-type="species" reg="pilosus">pilosus</tp:taxon-name-part></tp:taxon-name> (Casale, 1984), male <bold>21</bold><tp:taxon-name><tp:taxon-name-part taxon-name-part-type="genus" reg="Chlaenius">C.</tp:taxon-name-part> (<tp:taxon-name-part taxon-name-part-type="subgenus" reg="Sphodromimus">S.</tp:taxon-name-part>) <tp:taxon-name-part taxon-name-part-type="species" reg="yinggelingensis">yinggelingensis</tp:taxon-name-part></tp:taxon-name> sp. nov.; holotype <bold>22</bold><tp:taxon-name><tp:taxon-name-part taxon-name-part-type="genus" reg="Chlaenius">C.</tp:taxon-name-part> (<tp:taxon-name-part taxon-name-part-type="subgenus" reg="Sphodromimus">S.</tp:taxon-name-part>) <tp:taxon-name-part taxon-name-part-type="species" reg="flavofemoratus">flavofemoratus</tp:taxon-name-part></tp:taxon-name> Laporte, 1834, male <bold>23</bold><tp:taxon-name><tp:taxon-name-part taxon-name-part-type="genus" reg="Chlaenius">C.</tp:taxon-name-part> (<tp:taxon-name-part taxon-name-part-type="subgenus" reg="Sphodromimus">S.</tp:taxon-name-part>) <tp:taxon-name-part taxon-name-part-type="species" reg="davidi">davidi</tp:taxon-name-part></tp:taxon-name> nom. nov., male <bold>24</bold><tp:taxon-name><tp:taxon-name-part taxon-name-part-type="genus" reg="Chlaenius">C.</tp:taxon-name-part> (<tp:taxon-name-part taxon-name-part-type="subgenus" reg="Sphodromimus">S.</tp:taxon-name-part>) <tp:taxon-name-part taxon-name-part-type="species" reg="enleensis">enleensis</tp:taxon-name-part></tp:taxon-name> Mandl, 1992, male. Scale bars: 1.0 mm.</p></caption><graphic xmlns:xlink="http://www.w3.org/1999/xlink" xlink:href="zookeys-1135-061_article-93843__-g008.jpg" position="float" orientation="portrait" xlink:type="simple" id="oo_780982.jpg"><uri content-type="original_file" xlink:type="simple">https://binary.pensoft.net/fig/780982</uri></graphic></fig><fig id="F11" position="float" orientation="portrait"><object-id xmlns:xlink="http://www.w3.org/1999/xlink" content-type="doi" xlink:type="simple">10.3897/zookeys.1135.93843.figures31-33</object-id><object-id xmlns:xlink="http://www.w3.org/1999/xlink" content-type="arpha" xlink:type="simple">31AEC942-F74D-5A7B-9B0A-505B31FF0C70</object-id><label>Figures 31–33.</label><caption><p>Aedeagus of <italic><tp:taxon-name><tp:taxon-name-part taxon-name-part-type="genus" reg="Sphodromimus">Sphodromimus</tp:taxon-name-part></tp:taxon-name></italic> spp. <bold>31</bold><tp:taxon-name><tp:taxon-name-part taxon-name-part-type="genus" reg="Chlaenius">Chlaenius</tp:taxon-name-part> (<tp:taxon-name-part taxon-name-part-type="subgenus" reg="Sphodromimus">Sphodromimus</tp:taxon-name-part>) <tp:taxon-name-part taxon-name-part-type="species" reg="davidi">davidi</tp:taxon-name-part></tp:taxon-name> nom. nov. (Guangdong, Xinyi) <bold>32</bold><tp:taxon-name><tp:taxon-name-part taxon-name-part-type="genus" reg="Chlaenius">C.</tp:taxon-name-part> (<tp:taxon-name-part taxon-name-part-type="subgenus" reg="Sphodromimus">Sphodromimus</tp:taxon-name-part>) <tp:taxon-name-part taxon-name-part-type="species" reg="enleensis">enleensis</tp:taxon-name-part></tp:taxon-name> Mandl, 1992 (Vietnam, Tam Dao) <bold>33</bold><tp:taxon-name><tp:taxon-name-part taxon-name-part-type="genus" reg="Chlaenius">C.</tp:taxon-name-part> (<tp:taxon-name-part taxon-name-part-type="subgenus" reg="Sphodromimus">Sphodromimus</tp:taxon-name-part>) <tp:taxon-name-part taxon-name-part-type="species" reg="enleensis">enleensis</tp:taxon-name-part></tp:taxon-name> Mandl, 1992 (holotype, “Indo Chine”) <bold>A</bold> apical lamella <bold>B</bold> left lateral view <bold>C</bold> dorsal view <bold>D</bold> ventral view <bold>E</bold> right lateral view <bold>F</bold> endophallus. Left scale bars: 0.5 mm (<bold>A</bold>); right scale bars: 1.0 mm (<bold>B–F</bold>).</p></caption><graphic xmlns:xlink="http://www.w3.org/1999/xlink" xlink:href="zookeys-1135-061_article-93843__-g011.jpg" position="float" orientation="portrait" xlink:type="simple" id="oo_780985.jpg"><uri content-type="original_file" xlink:type="simple">https://binary.pensoft.net/fig/780985</uri></graphic></fig><fig id="F13" position="float" orientation="portrait"><object-id xmlns:xlink="http://www.w3.org/1999/xlink" content-type="doi" xlink:type="simple">10.3897/zookeys.1135.93843.figures37-39</object-id><object-id xmlns:xlink="http://www.w3.org/1999/xlink" content-type="arpha" xlink:type="simple">A2B4EAC9-8E03-5549-8336-F55A89E32728</object-id><label>Figures 37–39.</label><caption><p>Internal reproductive system of females <bold>37</bold><tp:taxon-name><tp:taxon-name-part taxon-name-part-type="genus" reg="Chlaenius">Chlaenius</tp:taxon-name-part> (<tp:taxon-name-part taxon-name-part-type="subgenus" reg="Sphodromimus">Sphodromimus</tp:taxon-name-part>) <tp:taxon-name-part taxon-name-part-type="species" reg="yinggelingensis">yinggelingensis</tp:taxon-name-part></tp:taxon-name> sp. nov., paratype <bold>38</bold><tp:taxon-name><tp:taxon-name-part taxon-name-part-type="genus" reg="Chlaenius">C.</tp:taxon-name-part> (<tp:taxon-name-part taxon-name-part-type="subgenus" reg="Sphodromimus">Sphodromimus</tp:taxon-name-part>) <tp:taxon-name-part taxon-name-part-type="species" reg="flavofemoratus">flavofemoratus</tp:taxon-name-part></tp:taxon-name> Laporte, 1834 <bold>39</bold><tp:taxon-name><tp:taxon-name-part taxon-name-part-type="genus" reg="Chlaenius">C.</tp:taxon-name-part> (<tp:taxon-name-part taxon-name-part-type="subgenus" reg="Sphodromimus">Sphodromimus</tp:taxon-name-part>) <tp:taxon-name-part taxon-name-part-type="species" reg="davidi">davidi</tp:taxon-name-part></tp:taxon-name> nom. nov. <bold>A</bold> bursa copulatrix <bold>B</bold> dorsal view <bold>C</bold> ventral view. Scale bars: 1.0 mm.</p></caption><graphic xmlns:xlink="http://www.w3.org/1999/xlink" xlink:href="zookeys-1135-061_article-93843__-g013.jpg" position="float" orientation="portrait" xlink:type="simple" id="oo_780987.jpg"><uri content-type="original_file" xlink:type="simple">https://binary.pensoft.net/fig/780987</uri></graphic></fig><fig id="F14" position="float" orientation="portrait"><object-id xmlns:xlink="http://www.w3.org/1999/xlink" content-type="doi" xlink:type="simple">10.3897/zookeys.1135.93843.figure40</object-id><object-id xmlns:xlink="http://www.w3.org/1999/xlink" content-type="arpha" xlink:type="simple">B187D6BD-673C-52F4-99D0-BEFB7C202691</object-id><label>Figure 40.</label><caption><p>Distribution of <tp:taxon-name><tp:taxon-name-part taxon-name-part-type="genus" reg="Chlaenius">Chlaenius</tp:taxon-name-part> (<tp:taxon-name-part taxon-name-part-type="subgenus" reg="Sphodromimus">Sphodromimus</tp:taxon-name-part>)</tp:taxon-name> species in China and adjacent areas (a possible distribution of <italic><tp:taxon-name><tp:taxon-name-part taxon-name-part-type="genus" reg="Chlaenius">C.</tp:taxon-name-part><tp:taxon-name-part taxon-name-part-type="species" reg="enleensis">enleensis</tp:taxon-name-part></tp:taxon-name></italic>, En-le, Yunnan, represented by a question mark).</p></caption><graphic xmlns:xlink="http://www.w3.org/1999/xlink" xlink:href="zookeys-1135-061_article-93843__-g014.jpg" position="float" orientation="portrait" xlink:type="simple" id="oo_780988.jpg"><uri content-type="original_file" xlink:type="simple">https://binary.pensoft.net/fig/780988</uri></graphic></fig><fig id="F5" position="float" orientation="portrait"><object-id xmlns:xlink="http://www.w3.org/1999/xlink" content-type="doi" xlink:type="simple">10.3897/zookeys.1135.93843.figures7-8</object-id><object-id xmlns:xlink="http://www.w3.org/1999/xlink" content-type="arpha" xlink:type="simple">23451A05-4A43-5DB2-9F66-542C9D4FD053</object-id><label>Figures 7, 8.</label><caption><p><bold>7A, B</bold><tp:taxon-name><tp:taxon-name-part taxon-name-part-type="genus" reg="Chlaenius">Chlaenius</tp:taxon-name-part> (<tp:taxon-name-part taxon-name-part-type="subgenus" reg="Sphodromimus">Sphodromimus</tp:taxon-name-part>) <tp:taxon-name-part taxon-name-part-type="species" reg="flavofemoratus">flavofemoratus</tp:taxon-name-part></tp:taxon-name> Laporte, 1834 (male, Yunnan, Menglun) <bold>C</bold><tp:taxon-name><tp:taxon-name-part taxon-name-part-type="genus" reg="Chlaenius">C.</tp:taxon-name-part> (<tp:taxon-name-part taxon-name-part-type="subgenus" reg="Sphodromimus">Sphodromimus</tp:taxon-name-part>) <tp:taxon-name-part taxon-name-part-type="species" reg="flavofemoratus">flavofemoratus</tp:taxon-name-part></tp:taxon-name> Laporte, 1834 (female, Yunnan, Menglun) <bold>8</bold><tp:taxon-name><tp:taxon-name-part taxon-name-part-type="genus" reg="Chlaenius">C.</tp:taxon-name-part> (<tp:taxon-name-part taxon-name-part-type="subgenus" reg="Sphodromimus">Sphodromimus</tp:taxon-name-part>) <tp:taxon-name-part taxon-name-part-type="species" reg="enleensis">enleensis</tp:taxon-name-part></tp:taxon-name> Mandl, 1992 (holotype, Indo Chine) Scale bars: 5.0 mm.</p></caption><graphic xmlns:xlink="http://www.w3.org/1999/xlink" xlink:href="zookeys-1135-061_article-93843__-g005.jpg" position="float" orientation="portrait" xlink:type="simple" id="oo_780979.jpg"><uri content-type="original_file" xlink:type="simple">https://binary.pensoft.net/fig/780979</uri></graphic></fig></tp:treatment-sec><ref-list><ref id="B20"><mixed-citation xmlns:xlink="http://www.w3.org/1999/xlink" xlink:type="simple"><person-group><name name-style="western"><surname>Lorenz</surname><given-names>W</given-names></name></person-group> (<year>2005</year>) <source>Systematic List of Extant Ground Beetles of the World (<tp:taxon-name><tp:taxon-name-part taxon-name-part-type="class">Insecta</tp:taxon-name-part></tp:taxon-name><tp:taxon-name><tp:taxon-name-part taxon-name-part-type="order">Coleoptera</tp:taxon-name-part></tp:taxon-name><tp:taxon-name><tp:taxon-name-part taxon-name-part-type="superfamily">Geadephaga</tp:taxon-name-part></tp:taxon-name>: <tp:taxon-name><tp:taxon-name-part taxon-name-part-type="family">Trachypachidae</tp:taxon-name-part></tp:taxon-name> and <tp:taxon-name><tp:taxon-name-part taxon-name-part-type="family">Carabidae</tp:taxon-name-part></tp:taxon-name> incl. <tp:taxon-name><tp:taxon-name-part taxon-name-part-type="subfamily">Paussinae</tp:taxon-name-part></tp:taxon-name>, <tp:taxon-name><tp:taxon-name-part taxon-name-part-type="subfamily">Cicindelinae</tp:taxon-name-part></tp:taxon-name>, <tp:taxon-name><tp:taxon-name-part taxon-name-part-type="subfamily">Rhysodinae</tp:taxon-name-part></tp:taxon-name>), second edition.</source><publisher-name>Wolfgang Lorenz</publisher-name>, <publisher-loc>Tutzing</publisher-loc>, <size units="page">530 pp</size>.</mixed-citation></ref><ref id="B6"><mixed-citation xmlns:xlink="http://www.w3.org/1999/xlink" xlink:type="simple"><person-group><name name-style="western"><surname>Brunk</surname><given-names>I</given-names></name><name name-style="western"><surname>Kirschenhofer</surname><given-names>E</given-names></name></person-group> (<year>2016</year>) <article-title><tp:taxon-name><tp:taxon-name-part taxon-name-part-type="genus">Vachinius</tp:taxon-name-part> (<tp:taxon-name-part taxon-name-part-type="subgenus">Vachinius</tp:taxon-name-part>) <tp:taxon-name-part taxon-name-part-type="species">arakanensis</tp:taxon-name-part></tp:taxon-name> sp.n. (<tp:taxon-name><tp:taxon-name-part taxon-name-part-type="order">Coleoptera</tp:taxon-name-part></tp:taxon-name>: <tp:taxon-name><tp:taxon-name-part taxon-name-part-type="family">Carabidae</tp:taxon-name-part></tp:taxon-name>: <tp:taxon-name><tp:taxon-name-part taxon-name-part-type="tribe">Chlaeniini</tp:taxon-name-part></tp:taxon-name>) from Myanmar.</article-title><source>Zeitschrift der Arbeitsgemeinschaft Oesterreichischer Entomologen</source><volume>68</volume>: <fpage>51</fpage>–<lpage>55</lpage>.</mixed-citation></ref><ref id="B3"><mixed-citation xmlns:xlink="http://www.w3.org/1999/xlink" xlink:type="simple"><person-group><name name-style="western"><surname>Azadbakhsh</surname><given-names>S</given-names></name><name name-style="western"><surname>Kirschenhofer</surname><given-names>E</given-names></name></person-group> (<year>2019</year>) <article-title>A new species and subspecies of genus <italic><tp:taxon-name><tp:taxon-name-part taxon-name-part-type="genus">Chlaenius</tp:taxon-name-part></tp:taxon-name></italic> Bonelli, 1810 with remark on the taxonomic position of <italic><tp:taxon-name><tp:taxon-name-part taxon-name-part-type="genus">Haplochlaenius</tp:taxon-name-part></tp:taxon-name></italic> Lutshnik, 1933 and <tp:taxon-name><tp:taxon-name-part taxon-name-part-type="genus">Vachinius</tp:taxon-name-part></tp:taxon-name> Casale, 1984 and a new synonym of subgenus <tp:taxon-name><tp:taxon-name-part taxon-name-part-type="genus"/><tp:taxon-name-part taxon-name-part-type="subgenus">Macrochlaenites</tp:taxon-name-part></tp:taxon-name> Kuntzen, 1919 (<tp:taxon-name><tp:taxon-name-part taxon-name-part-type="order">Coleoptera</tp:taxon-name-part></tp:taxon-name>: <tp:taxon-name><tp:taxon-name-part taxon-name-part-type="family">Carabidae</tp:taxon-name-part></tp:taxon-name>: <tp:taxon-name><tp:taxon-name-part taxon-name-part-type="tribe">Chlaeniini</tp:taxon-name-part></tp:taxon-name>).</article-title><source>Oriental Insects</source><volume>53</volume>(<issue>4</issue>): <fpage>566</fpage>–<lpage>587</lpage>. <ext-link xlink:type="simple" ext-link-type="doi" xlink:href="10.1080/00305316.2018.1561539">https://doi.org/10.1080/00305316.2018.1561539</ext-link></mixed-citation></ref></ref-list></tp:taxon-treatment>
