# Supplementary material for: ﻿Key to the Chinese species of the subgenus Sphodromimus Casale, 1984 (Carabidae, Chlaeniini, Chlaenius) with descriptions of two new species
Source: Zookeys. 2022 Dec 12;1135:61–91. doi: 10.3897/zookeys.1135.93843 (PMC9836729; doi:10.3897/zookeys.1135.93843)
Supplement: XML Treatment for Chlaenius (Sphodromimus) flavofemoratus [file zookeys.1135.93843-treatment6.xml]

<!DOCTYPE tp:taxon-treatment
  PUBLIC "-//TaxonX//DTD Taxonomic Treatment Publishing DTD v0 20100105//EN" "tax-treatment-NSO.dtd">
<tp:taxon-treatment xmlns:tp="http://www.plazi.org/taxpub"><tp:treatment-meta><kwd-group><label>Taxon classification</label><kwd>
              <named-content content-type="kingdom">Animalia</named-content>
            </kwd><kwd>
              <named-content content-type="order">Coleoptera</named-content>
            </kwd><kwd>
              <named-content content-type="family">Carabidae</named-content>
            </kwd></kwd-group><mixed-citation publication-type="journal"><person-group><name><surname>Qin</surname><given-names>Yuyao</given-names></name><name><surname>Germann</surname><given-names>Christoph</given-names></name><name><surname>Liang</surname><given-names>Hongbin</given-names></name></person-group><article-title>﻿Key to the Chinese species of the subgenus <tp:taxon-name><tp:taxon-name-part taxon-name-part-type="genus" reg="Chlaenius"/><tp:taxon-name-part taxon-name-part-type="subgenus" reg="Sphodromimus">Sphodromimus</tp:taxon-name-part></tp:taxon-name> Casale, 1984 (<tp:taxon-name><tp:taxon-name-part taxon-name-part-type="family">Carabidae</tp:taxon-name-part></tp:taxon-name>, <tp:taxon-name><tp:taxon-name-part taxon-name-part-type="tribe">Chlaeniini</tp:taxon-name-part></tp:taxon-name>, <italic><tp:taxon-name><tp:taxon-name-part taxon-name-part-type="genus" reg="Chlaenius">Chlaenius</tp:taxon-name-part></tp:taxon-name></italic>) with descriptions of two new species</article-title><source>Zookeys</source><day>12</day><month>12</month><year>2022</year><volume>1135</volume><fpage>61</fpage><lpage>91</lpage><pub-id pub-id-type="doi">10.3897/zookeys.1135.93843</pub-id></mixed-citation></tp:treatment-meta><tp:nomenclature><label>﻿</label><tp:taxon-name><object-id xmlns:xlink="http://www.w3.org/1999/xlink" content-type="arpha" xlink:type="simple">FCC2DE3B-0936-587D-A515-BAE3CFA8A826</object-id><tp:taxon-name-part taxon-name-part-type="genus" reg="Chlaenius">Chlaenius</tp:taxon-name-part> (<tp:taxon-name-part taxon-name-part-type="subgenus" reg="Sphodromimus">Sphodromimus</tp:taxon-name-part>) <tp:taxon-name-part taxon-name-part-type="species" reg="flavofemoratus">flavofemoratus</tp:taxon-name-part></tp:taxon-name><tp:taxon-authority>Laporte, 1834</tp:taxon-authority><xref ref-type="fig" rid="F5">Figs 7A–C</xref><xref ref-type="fig" rid="F7">, 14</xref><xref ref-type="fig" rid="F8">, 22</xref><xref ref-type="fig" rid="F10">, 30A–E</xref><xref ref-type="fig" rid="F13">, 38A–C</xref><xref ref-type="fig" rid="F14">, 40</xref><tp:nomenclature-citation-list><tp:nomenclature-citation><tp:taxon-name>
                <tp:taxon-name-part taxon-name-part-type="genus" reg="Chlaenius">Chlaenius</tp:taxon-name-part>
                <tp:taxon-name-part taxon-name-part-type="species" reg="flavofemoratus">flavofemoratus</tp:taxon-name-part>
              </tp:taxon-name><comment>Laporte, 1834: 81; <xref ref-type="bibr" rid="B9">Chaudoir 1856</xref>: 244 (synonymized with <tp:taxon-name><tp:taxon-name-part taxon-name-part-type="genus" reg="Chlaenius">Chlaenius</tp:taxon-name-part><tp:taxon-name-part taxon-name-part-type="species" reg="femoratus">femoratus</tp:taxon-name-part></tp:taxon-name> Dejean, 1826); <xref ref-type="bibr" rid="B10">Chaudoir 1876</xref>: 93 (mention); <xref ref-type="bibr" rid="B1">Andrewes 1941</xref>: 308 (key to species; distinguished from <tp:taxon-name><tp:taxon-name-part taxon-name-part-type="genus" reg="Chlaenius">Chlaenius</tp:taxon-name-part><tp:taxon-name-part taxon-name-part-type="species" reg="femoratus">femoratus</tp:taxon-name-part></tp:taxon-name> Dejean, 1826); <xref ref-type="bibr" rid="B2">Andrewes 1947</xref>: 6 (Burma, Indo–China, The Malay Island, Hong Kong); <xref ref-type="bibr" rid="B21">Mandl 1992</xref>: 99 (<tp:taxon-name><tp:taxon-name-part taxon-name-part-type="genus" reg="Macrochlaenites">Macrochlaenites</tp:taxon-name-part></tp:taxon-name>; Java, Burma); <xref ref-type="bibr" rid="B19">Lorenz 1998</xref>: 318 (catalogue); <xref ref-type="bibr" rid="B20">Lorenz 2005</xref>: 338 (catalogue); <xref ref-type="bibr" rid="B15">Kirschenhofer 2017</xref>: 491 (catalogue); <xref ref-type="bibr" rid="B3">Azadbakhsh and Kirschenhofer 2019</xref>: 1 (transferred to subgenus <tp:taxon-name><tp:taxon-name-part taxon-name-part-type="genus" reg="Chlaenius"/><tp:taxon-name-part taxon-name-part-type="subgenus" reg="Sphodromimus">Sphodromimus</tp:taxon-name-part></tp:taxon-name> from subgenus <tp:taxon-name><tp:taxon-name-part taxon-name-part-type="genus" reg="Chlaenius"/><tp:taxon-name-part taxon-name-part-type="subgenus" reg="Haplochlaenius">Haplochlaenius</tp:taxon-name-part></tp:taxon-name>)</comment></tp:nomenclature-citation><tp:nomenclature-citation><tp:taxon-name>
                <tp:taxon-name-part taxon-name-part-type="genus" reg="Crepidodera"/>
                <tp:taxon-name-part taxon-name-part-type="species" reg="flavofemoratus"/>
              </tp:taxon-name><comment><tp:taxon-name><tp:taxon-name-part taxon-name-part-type="genus" reg="Crepidodera"/><tp:taxon-name-part taxon-name-part-type="species" reg="flavofemoratus">nigricoxis</tp:taxon-name-part></tp:taxon-name> Motschulsky, 1865: 339 (type locality: Hong Kong); <xref ref-type="bibr" rid="B10">Chaudoir 1876</xref>: 94 (redescription); <xref ref-type="bibr" rid="B4">Bates 1892</xref>: 312 (Bhamò, Palon, Karin Chebà, Laos, Java); <xref ref-type="bibr" rid="B21">Mandl 1992</xref>: 99 (synonymized with <tp:taxon-name><tp:taxon-name-part taxon-name-part-type="genus" reg="Chlaenius">C.</tp:taxon-name-part><tp:taxon-name-part taxon-name-part-type="species" reg="flavofemoratus">flavofemoratus</tp:taxon-name-part></tp:taxon-name> Laporte,1834); <xref ref-type="bibr" rid="B19">Lorenz 1998</xref>: 318 (catalogue); <xref ref-type="bibr" rid="B20">Lorenz 2005</xref>: 338 (catalogue). Synonym. </comment></tp:nomenclature-citation></tp:nomenclature-citation-list></tp:nomenclature><tp:treatment-sec sec-type="type locality" id="SECID0EP4BG"><title>Type locality.</title><p>Indonesia, Java.</p></tp:treatment-sec><tp:treatment-sec sec-type="material" id="SECID0EU4BG"><title>Material examined.</title><p>Total 83 specimens. China – <bold>Fujian</bold>: 1 ♀ (<named-content xmlns:xlink="http://www.w3.org/1999/xlink" content-type="dwc:institutional_code" xlink:title="Institute of Zoology, Chinese Academy of Sciences" xlink:href="http://grbio.org/institution/institute-zoology-chinese-academy-sciences" xlink:type="simple">IZAS</named-content>), Fujian, Nanping, 1985.VI.7; 1 ♀ (<named-content xmlns:xlink="http://www.w3.org/1999/xlink" content-type="dwc:institutional_code" xlink:title="Institute of Zoology, Chinese Academy of Sciences" xlink:href="http://grbio.org/institution/institute-zoology-chinese-academy-sciences" xlink:type="simple">IZAS</named-content>), Fujian, Nanjing, 1991.V.15; <bold>Guangdong</bold>: 3 ♂♂ (<named-content xmlns:xlink="http://www.w3.org/1999/xlink" content-type="dwc:institutional_code" xlink:title="Institute of Zoology, Chinese Academy of Sciences" xlink:href="http://grbio.org/institution/institute-zoology-chinese-academy-sciences" xlink:type="simple">IZAS</named-content>), Guangdong, Haifeng, Jimingsi, <named-content xmlns:xlink="http://www.w3.org/1999/xlink" content-type="dwc:verbatimCoordinates" xlink:type="simple"><named-content content-type="geo-json" specific-use="{&#34;type&#34;:&#34;Point&#34;,&#34;coordinates&#34;:[115.253430,23.037605]}" id="NCID0EN5BG" xlink:type="simple">23.037605°N, 115.25343°E</named-content></named-content>, 178.09m/2017.V.22, Y.Z. Liu, S.P. Yu leg., Inst. of Zoology; <bold>Guangxi</bold>: 1 ♂ (<named-content xmlns:xlink="http://www.w3.org/1999/xlink" content-type="dwc:institutional_code" xlink:title="Institute of Zoology, Chinese Academy of Sciences" xlink:href="http://grbio.org/institution/institute-zoology-chinese-academy-sciences" xlink:type="simple">IZAS</named-content>), Guangxi, Longsheng, Liluo, 1985. IV Jun Li leg.; 1 ♂ (<named-content xmlns:xlink="http://www.w3.org/1999/xlink" content-type="dwc:institutional_code" xlink:title="Institute of Zoology, Chinese Academy of Sciences" xlink:href="http://grbio.org/institution/institute-zoology-chinese-academy-sciences" xlink:type="simple">IZAS</named-content>), Guangxi, Guilin, Longsheng, 2003.VII.7 Jianxin Cui leg.; 1 ♀ (<named-content xmlns:xlink="http://www.w3.org/1999/xlink" content-type="dwc:institutional_code" xlink:title="Institute of Zoology, Chinese Academy of Sciences" xlink:href="http://grbio.org/institution/institute-zoology-chinese-academy-sciences" xlink:type="simple">IZAS</named-content>), Guangxi, Nanning, 1980.IV.21, Rongquan Cai leg.; 1 ♂ (<named-content xmlns:xlink="http://www.w3.org/1999/xlink" content-type="dwc:institutional_code" xlink:title="Institute of Zoology, Chinese Academy of Sciences" xlink:href="http://grbio.org/institution/institute-zoology-chinese-academy-sciences" xlink:type="simple">IZAS</named-content>), Guangxi, Jingxi, 840 m, 1998.IV.1 Chunsheng Wu leg.; <bold>Guizhou</bold>: 1 ♂ and 1 ♀ (<named-content xmlns:xlink="http://www.w3.org/1999/xlink" content-type="dwc:institutional_code" xlink:title="Institute of Zoology, Chinese Academy of Sciences" xlink:href="http://grbio.org/institution/institute-zoology-chinese-academy-sciences" xlink:type="simple">IZAS</named-content>), Guizhou, Luodian, 420 m, 1979.IV.16, Qingqiang Li leg.; 1 ♀ (<named-content xmlns:xlink="http://www.w3.org/1999/xlink" content-type="dwc:institutional_code" xlink:title="Institute of Zoology, Chinese Academy of Sciences" xlink:href="http://grbio.org/institution/institute-zoology-chinese-academy-sciences" xlink:type="simple">IZAS</named-content>), Guizhou, Luodian, 1979.V.1; <bold>Hainan</bold>: 1 ♂ (<named-content xmlns:xlink="http://www.w3.org/1999/xlink" content-type="dwc:institutional_code" xlink:title="Institute of Zoology, Chinese Academy of Sciences" xlink:href="http://grbio.org/institution/institute-zoology-chinese-academy-sciences" xlink:type="simple">IZAS</named-content>), Hainan, Baisha, Yinggeling, 2011.V.1, 600 m, light trap, Wenxin Lin leg., Inst. of Zoology; <bold>Yunnan</bold>: 4 ♂♂ and 1 ♀ (<named-content xmlns:xlink="http://www.w3.org/1999/xlink" content-type="dwc:institutional_code" xlink:title="Institute of Zoology, Chinese Academy of Sciences" xlink:href="http://grbio.org/institution/institute-zoology-chinese-academy-sciences" xlink:type="simple">IZAS</named-content>), Yunnan, Jinghong, Virgin Forest Park, Peacock Villa, <named-content xmlns:xlink="http://www.w3.org/1999/xlink" content-type="dwc:verbatimCoordinates" xlink:type="simple"><named-content content-type="geo-json" specific-use="{&#34;type&#34;:&#34;Point&#34;,&#34;coordinates&#34;:[100.876300,22.030400]}" id="NCID0E46BG" xlink:type="simple">22.0304°N, 100.8763°E</named-content></named-content>, 682 m/2021.VIII.6 N, along road Pingzhou Zhu leg., Inst. of Zoology; 1 ♂ (<named-content xmlns:xlink="http://www.w3.org/1999/xlink" content-type="dwc:institutional_code" xlink:title="Institute of Zoology, Chinese Academy of Sciences" xlink:href="http://grbio.org/institution/institute-zoology-chinese-academy-sciences" xlink:type="simple">IZAS</named-content>), Yunnan, Xishuangbanna, Botanical Garden, Chao Wu leg.; 1 ♀ (<named-content xmlns:xlink="http://www.w3.org/1999/xlink" content-type="dwc:institutional_code" xlink:title="Institute of Zoology, Chinese Academy of Sciences" xlink:href="http://grbio.org/institution/institute-zoology-chinese-academy-sciences" xlink:type="simple">IZAS</named-content>), Yunnan, Hekou, Qiaotou, Bajiaotian village/ <named-content xmlns:xlink="http://www.w3.org/1999/xlink" content-type="dwc:verbatimCoordinates" xlink:type="simple"><named-content content-type="geo-json" specific-use="{&#34;type&#34;:&#34;Point&#34;,&#34;coordinates&#34;:[104.142110,22.853480]}" id="NCID0EOAAI" xlink:type="simple">22.85348°N, 104.14211°E</named-content></named-content>, 886 m, 2021.IV.21 N, Y. Xu, Z.Q. Yan coll., Inst. of Zoology; 1 ♂ (<named-content xmlns:xlink="http://www.w3.org/1999/xlink" content-type="dwc:institutional_code" xlink:title="California Academy of Science" xlink:href="http://grbio.org/institution/california-academy-sciences" xlink:type="simple">CAS</named-content>), China, Yunnan Province, Tengchong, Shangying, Longwenqiao, field, beach, <named-content xmlns:xlink="http://www.w3.org/1999/xlink" content-type="dwc:verbatimCoordinates" xlink:type="simple"><named-content content-type="geo-json" specific-use="{&#34;type&#34;:&#34;Point&#34;,&#34;coordinates&#34;:[98.677889,25.022194]}" id="NCID0E1AAI" xlink:type="simple">25°01'19.9"N, 98°40'40.4"E</named-content></named-content>/1290 m, 2003.X.20 D., H.B. Liang, X.C. Shi Coll., Institute of Zool., <named-content xmlns:xlink="http://www.w3.org/1999/xlink" content-type="dwc:institutional_code" xlink:title="California Academy of Science" xlink:href="http://grbio.org/institution/california-academy-sciences" xlink:type="simple">CAS</named-content> &amp; California Acad. Sciences; 1 ♂ and 3 ♀♀ (<named-content xmlns:xlink="http://www.w3.org/1999/xlink" content-type="dwc:institutional_code" xlink:title="Institute of Zoology, Chinese Academy of Sciences" xlink:href="http://grbio.org/institution/institute-zoology-chinese-academy-sciences" xlink:type="simple">IZAS</named-content>), Yunnan, Xishuangbanna, Menglun, Botanical Garden, 549 m, <named-content xmlns:xlink="http://www.w3.org/1999/xlink" content-type="dwc:verbatimCoordinates" xlink:type="simple"><named-content content-type="geo-json" specific-use="{&#34;type&#34;:&#34;Point&#34;,&#34;coordinates&#34;:[101.252567,21.933917]}" id="NCID0EKBAI" xlink:type="simple">21°56.035'N, 101°15.154'E</named-content></named-content> /2005.V.25, Guo Zheng leg, Inst. of Zoology, <named-content xmlns:xlink="http://www.w3.org/1999/xlink" content-type="dwc:institutional_code" xlink:title="California Academy of Science" xlink:href="http://grbio.org/institution/california-academy-sciences" xlink:type="simple">CAS</named-content>; 4 ♂♂ and 6 ♀♀ (<named-content xmlns:xlink="http://www.w3.org/1999/xlink" content-type="dwc:institutional_code" xlink:title="California Academy of Science" xlink:href="http://grbio.org/institution/california-academy-sciences" xlink:type="simple">CAS</named-content>), Yunnan, Xishuangbanna, Menglun, Botanical Garden, 558 m, <named-content xmlns:xlink="http://www.w3.org/1999/xlink" content-type="dwc:verbatimCoordinates" xlink:type="simple"><named-content content-type="geo-json" specific-use="{&#34;type&#34;:&#34;Point&#34;,&#34;coordinates&#34;:[101.275000,21.917250]}" id="NCID0E1BAI" xlink:type="simple">21°55.035'N, 101°16.500'E</named-content></named-content> /2007.V.20, Guo Zheng leg, Inst. of Zoology, <named-content xmlns:xlink="http://www.w3.org/1999/xlink" content-type="dwc:institutional_code" xlink:title="California Academy of Science" xlink:href="http://grbio.org/institution/california-academy-sciences" xlink:type="simple">CAS</named-content>; 3 ♂♂ and 8 ♀♀ (<named-content xmlns:xlink="http://www.w3.org/1999/xlink" content-type="dwc:institutional_code" xlink:title="Institute of Zoology, Chinese Academy of Sciences" xlink:href="http://grbio.org/institution/institute-zoology-chinese-academy-sciences" xlink:type="simple">IZAS</named-content>), Yunnan, Xishuangbanna, Menglun, Botanical Garden, 558 m, <named-content xmlns:xlink="http://www.w3.org/1999/xlink" content-type="dwc:verbatimCoordinates" xlink:type="simple"><named-content content-type="geo-json" specific-use="{&#34;type&#34;:&#34;Point&#34;,&#34;coordinates&#34;:[101.275000,21.917250]}" id="NCID0EKCAI" xlink:type="simple">21°55.035'N, 101°16.500'E</named-content></named-content> /2007.VII.10, Guo Zheng leg, Inst. of Zoology, <named-content xmlns:xlink="http://www.w3.org/1999/xlink" content-type="dwc:institutional_code" xlink:title="California Academy of Science" xlink:href="http://grbio.org/institution/california-academy-sciences" xlink:type="simple">CAS</named-content>; 1 ♂ and 4 ♀♀ (<named-content xmlns:xlink="http://www.w3.org/1999/xlink" content-type="dwc:institutional_code" xlink:title="California Academy of Science" xlink:href="http://grbio.org/institution/california-academy-sciences" xlink:type="simple">CAS</named-content>), Yunnan, Xishuangbanna, Menglun, Botanical Garden, 572 m, <named-content xmlns:xlink="http://www.w3.org/1999/xlink" content-type="dwc:verbatimCoordinates" xlink:type="simple"><named-content content-type="geo-json" specific-use="{&#34;type&#34;:&#34;Point&#34;,&#34;coordinates&#34;:[101.270950,21.910767]}" id="NCID0E1CAI" xlink:type="simple">21°54.646'N, 101°16.257'E</named-content></named-content> /2007.I.10, Guo Zheng leg, Inst. of Zoology, <named-content xmlns:xlink="http://www.w3.org/1999/xlink" content-type="dwc:institutional_code" xlink:title="California Academy of Science" xlink:href="http://grbio.org/institution/california-academy-sciences" xlink:type="simple">CAS</named-content>; 2 ♀♀ (<named-content xmlns:xlink="http://www.w3.org/1999/xlink" content-type="dwc:institutional_code" xlink:title="Institute of Zoology, Chinese Academy of Sciences" xlink:href="http://grbio.org/institution/institute-zoology-chinese-academy-sciences" xlink:type="simple">IZAS</named-content>), Yunnan, Xishuangbanna, Menglun, Botanical Garden, 2009.XII.1, Guo Tang leg, Inst. of Zoology; 2 ♀♀ (<named-content xmlns:xlink="http://www.w3.org/1999/xlink" content-type="dwc:institutional_code" xlink:title="Institute of Zoology, Chinese Academy of Sciences" xlink:href="http://grbio.org/institution/institute-zoology-chinese-academy-sciences" xlink:type="simple">IZAS</named-content>), China, Yunnan Prov., Nabanhe N.R. Guomenshan, alt.1150 m, 2009.V.6, Jiayao Hu, Ziwei Yin leg.; 1 ♂ (<named-content xmlns:xlink="http://www.w3.org/1999/xlink" content-type="dwc:institutional_code" xlink:title="Institute of Zoology, Chinese Academy of Sciences" xlink:href="http://grbio.org/institution/institute-zoology-chinese-academy-sciences" xlink:type="simple">IZAS</named-content>), Yunnan, Jinghong, Menghai, Nabanhe N.R. Guomenshan, Forest, 2009.VI.26, 1114 m/<named-content xmlns:xlink="http://www.w3.org/1999/xlink" content-type="dwc:verbatimCoordinates" xlink:type="simple"><named-content content-type="geo-json" specific-use="{&#34;type&#34;:&#34;Point&#34;,&#34;coordinates&#34;:[100.606100,22.246440]}" id="NCID0ESDAI" xlink:type="simple">22.24644°N, 100.60610°E</named-content></named-content>, pitfall, L.Z. Meng leg., Inst. of Zoology; 1 ♂ (<named-content xmlns:xlink="http://www.w3.org/1999/xlink" content-type="dwc:institutional_code" xlink:title="Institute of Zoology, Chinese Academy of Sciences" xlink:href="http://grbio.org/institution/institute-zoology-chinese-academy-sciences" xlink:type="simple">IZAS</named-content>), China, Yunnan, Hekou, Longpu, 240 m, 2011.IV.13D, <named-content xmlns:xlink="http://www.w3.org/1999/xlink" content-type="dwc:verbatimCoordinates" xlink:type="simple"><named-content content-type="geo-json" specific-use="{&#34;type&#34;:&#34;Point&#34;,&#34;coordinates&#34;:[103.981930,22.654040]}" id="NCID0E5DAI" xlink:type="simple">22.65404°N, 103.98193°E</named-content></named-content>/Xinlei Huang leg., Inst. of Zoology, <named-content xmlns:xlink="http://www.w3.org/1999/xlink" content-type="dwc:institutional_code" xlink:title="California Academy of Science" xlink:href="http://grbio.org/institution/california-academy-sciences" xlink:type="simple">CAS</named-content>; 1 ♂ (<named-content xmlns:xlink="http://www.w3.org/1999/xlink" content-type="dwc:institutional_code" xlink:title="Institute of Zoology, Chinese Academy of Sciences" xlink:href="http://grbio.org/institution/institute-zoology-chinese-academy-sciences" xlink:type="simple">IZAS</named-content>), Yunnan, Xishuangbanna, Menglun, Botanical Garden, 540 m, <named-content xmlns:xlink="http://www.w3.org/1999/xlink" content-type="dwc:verbatimCoordinates" xlink:type="simple"><named-content content-type="geo-json" specific-use="{&#34;type&#34;:&#34;Point&#34;,&#34;coordinates&#34;:[101.248200,21.929870]}" id="NCID0EOEAI" xlink:type="simple">21.92987°N, 101.24820°E</named-content></named-content>, 2011.IV.21N/Hongbin Liang, Kaiqing Li leg., Institute of Zool., <named-content xmlns:xlink="http://www.w3.org/1999/xlink" content-type="dwc:institutional_code" xlink:title="California Academy of Science" xlink:href="http://grbio.org/institution/california-academy-sciences" xlink:type="simple">CAS</named-content>; 1 ♂ (<named-content xmlns:xlink="http://www.w3.org/1999/xlink" content-type="dwc:institutional_code" xlink:title="California Academy of Science" xlink:href="http://grbio.org/institution/california-academy-sciences" xlink:type="simple">CAS</named-content>), Yunnan, Xishuangbanna, Menglun, Botanical Garden, 540 m, <named-content xmlns:xlink="http://www.w3.org/1999/xlink" content-type="dwc:verbatimCoordinates" xlink:type="simple"><named-content content-type="geo-json" specific-use="{&#34;type&#34;:&#34;Point&#34;,&#34;coordinates&#34;:[101.248200,21.929870]}" id="NCID0E5EAI" xlink:type="simple">21.92987°N, 101.24820°E</named-content></named-content>, 2011.IV.22/Yan Li leg., Institute of Zool., <named-content xmlns:xlink="http://www.w3.org/1999/xlink" content-type="dwc:institutional_code" xlink:title="California Academy of Science" xlink:href="http://grbio.org/institution/california-academy-sciences" xlink:type="simple">CAS</named-content>; 1 ♂ (<named-content xmlns:xlink="http://www.w3.org/1999/xlink" content-type="dwc:institutional_code" xlink:title="Institute of Zoology, Chinese Academy of Sciences" xlink:href="http://grbio.org/institution/institute-zoology-chinese-academy-sciences" xlink:type="simple">IZAS</named-content>), Yunnan Prov. Menglun, Botanical Garden, vegetation, <named-content xmlns:xlink="http://www.w3.org/1999/xlink" content-type="dwc:verbatimCoordinates" xlink:type="simple"><named-content content-type="geo-json" specific-use="{&#34;type&#34;:&#34;Point&#34;,&#34;coordinates&#34;:[101.281630,21.911750]}" id="NCID0EOFAI" xlink:type="simple">21.91175°N, 101.28163°E</named-content></named-content> /650 m, 2009.XI.15, Guo Tang Coll., Inst. of Zoology; 1 ♀ (<named-content xmlns:xlink="http://www.w3.org/1999/xlink" content-type="dwc:institutional_code" xlink:title="Institute of Zoology, Chinese Academy of Sciences" xlink:href="http://grbio.org/institution/institute-zoology-chinese-academy-sciences" xlink:type="simple">IZAS</named-content>), Yunnan, Xishuangbanna, Menglun, Botanical Garden, 2011.V.04, 560 m/ <named-content xmlns:xlink="http://www.w3.org/1999/xlink" content-type="dwc:verbatimCoordinates" xlink:type="simple"><named-content content-type="geo-json" specific-use="{&#34;type&#34;:&#34;Point&#34;,&#34;coordinates&#34;:[101.255025,21.927683]}" id="NCID0E1FAI" xlink:type="simple">21°55'39.66"N, 101°15'18.09"E</named-content></named-content>, Jingxin Liu leg., Inst. of Zoology; 1 ♀ (<named-content xmlns:xlink="http://www.w3.org/1999/xlink" content-type="dwc:institutional_code" xlink:title="Institute of Zoology, Chinese Academy of Sciences" xlink:href="http://grbio.org/institution/institute-zoology-chinese-academy-sciences" xlink:type="simple">IZAS</named-content>), Yunnan, Xishuangbanna, 29 km NW, Jinghong, vic. Da Nuo You/ <named-content xmlns:xlink="http://www.w3.org/1999/xlink" content-type="dwc:verbatimCoordinates" xlink:type="simple"><named-content content-type="geo-json" specific-use="{&#34;type&#34;:&#34;Point&#34;,&#34;coordinates&#34;:[100.638167,22.206833]}" id="NCID0EGGAI" xlink:type="simple">22°12.41'N, 100°38.29'E</named-content></named-content>, 790 m, 2009.V.16 leg. L. Meng, rice follow; 1 ♀ (<named-content xmlns:xlink="http://www.w3.org/1999/xlink" content-type="dwc:institutional_code" xlink:title="Institute of Zoology, Chinese Academy of Sciences" xlink:href="http://grbio.org/institution/institute-zoology-chinese-academy-sciences" xlink:type="simple">IZAS</named-content>), Yunnan, Xishuangbanna, 20km NW, Jinghong, vic. Man Dian (NNNR)/<named-content xmlns:xlink="http://www.w3.org/1999/xlink" content-type="dwc:verbatimCoordinates" xlink:type="simple"><named-content content-type="geo-json" specific-use="{&#34;type&#34;:&#34;Point&#34;,&#34;coordinates&#34;:[100.667500,22.130000]}" id="NCID0ESGAI" xlink:type="simple">22°07.80'N, 100°40.05'E</named-content></named-content>, 740 m, 2008.V.13 leg. A. Weigei rubb. plant; 1 ♂ and 1 ♀ (<named-content xmlns:xlink="http://www.w3.org/1999/xlink" content-type="dwc:institutional_code" xlink:title="California Academy of Science" xlink:href="http://grbio.org/institution/california-academy-sciences" xlink:type="simple">CAS</named-content>), Yunnan, Lushui, Pianma, Gangfang, Xuetang <named-content xmlns:xlink="http://www.w3.org/1999/xlink" content-type="dwc:verbatimCoordinates" xlink:type="simple"><named-content content-type="geo-json" specific-use="{&#34;type&#34;:&#34;Point&#34;,&#34;coordinates&#34;:[98.575460,26.122180]}" id="NCID0E5GAI" xlink:type="simple">26.12218°N, 98.57546°E</named-content></named-content>/1625 m,2005.V.16N, D. Kavanaugh, D.Z. Dong leg., Inst. of Zoology, <named-content xmlns:xlink="http://www.w3.org/1999/xlink" content-type="dwc:institutional_code" xlink:title="California Academy of Science" xlink:href="http://grbio.org/institution/california-academy-sciences" xlink:type="simple">CAS</named-content>; 1 ♂ (<named-content xmlns:xlink="http://www.w3.org/1999/xlink" content-type="dwc:institutional_code" xlink:title="California Academy of Science" xlink:href="http://grbio.org/institution/california-academy-sciences" xlink:type="simple">CAS</named-content>), China, Yunnan, Mengla, Biodiversity Corridor, 660 m, 2011.IV.25D, <named-content xmlns:xlink="http://www.w3.org/1999/xlink" content-type="dwc:verbatimCoordinates" xlink:type="simple"><named-content content-type="geo-json" specific-use="{&#34;type&#34;:&#34;Point&#34;,&#34;coordinates&#34;:[101.630350,21.404820]}" id="NCID0EOHAI" xlink:type="simple">21.40482°N, 101.63035°E</named-content></named-content> /Xinlei Huang leg., G213 1999 km, Inst. of Zoology, <named-content xmlns:xlink="http://www.w3.org/1999/xlink" content-type="dwc:institutional_code" xlink:title="California Academy of Science" xlink:href="http://grbio.org/institution/california-academy-sciences" xlink:type="simple">CAS</named-content>; 1 ♂ (<named-content xmlns:xlink="http://www.w3.org/1999/xlink" content-type="dwc:institutional_code" xlink:title="Institute of Zoology, Chinese Academy of Sciences" xlink:href="http://grbio.org/institution/institute-zoology-chinese-academy-sciences" xlink:type="simple">IZAS</named-content>), Yunnan, Yangbi, Pingpo, 1422 m, <named-content xmlns:xlink="http://www.w3.org/1999/xlink" content-type="dwc:verbatimCoordinates" xlink:type="simple"><named-content content-type="geo-json" specific-use="{&#34;type&#34;:&#34;Point&#34;,&#34;coordinates&#34;:[100.048889,25.592500]}" id="NCID0E5HAI" xlink:type="simple">25°35'33"N, 100°2'56"E</named-content></named-content>/2002.VI.27, Min Wu leg.; 1 ♀ (<named-content xmlns:xlink="http://www.w3.org/1999/xlink" content-type="dwc:institutional_code" xlink:title="California Academy of Science" xlink:href="http://grbio.org/institution/california-academy-sciences" xlink:type="simple">CAS</named-content>), China, Yunnan Province, Tengchong, Qushi Town, Xiaojiangqiao, riverside, <named-content xmlns:xlink="http://www.w3.org/1999/xlink" content-type="dwc:verbatimCoordinates" xlink:type="simple"><named-content content-type="geo-json" specific-use="{&#34;type&#34;:&#34;Point&#34;,&#34;coordinates&#34;:[98.627222,25.239500]}" id="NCID0EKIAI" xlink:type="simple">25°14'22.2"N, 98°37'38.0"E</named-content></named-content>/1445 m, 2003.X.21, night, H.B. Liang, X.C. Shi Coll., Institute of Zool., <named-content xmlns:xlink="http://www.w3.org/1999/xlink" content-type="dwc:institutional_code" xlink:title="California Academy of Science" xlink:href="http://grbio.org/institution/california-academy-sciences" xlink:type="simple">CAS</named-content> &amp; California Acad. Science; 1 ♀ (<named-content xmlns:xlink="http://www.w3.org/1999/xlink" content-type="dwc:institutional_code" xlink:title="California Academy of Science" xlink:href="http://grbio.org/institution/california-academy-sciences" xlink:type="simple">CAS</named-content>), Yunnan, Gaoligongshan, Nujiang Prefecture, 1500 m, <named-content xmlns:xlink="http://www.w3.org/1999/xlink" content-type="dwc:verbatimCoordinates" xlink:type="simple"><named-content content-type="geo-json" specific-use="{&#34;type&#34;:&#34;Point&#34;,&#34;coordinates&#34;:[98.575000,26.121667]}" id="NCID0E1IAI" xlink:type="simple">26°07.3'N, 98°34.5'E</named-content></named-content>, 1998.X.14, D.H. Kavanaugh leg.; 2 ♂♂ (<named-content xmlns:xlink="http://www.w3.org/1999/xlink" content-type="dwc:institutional_code" xlink:title="Institute of Zoology, Chinese Academy of Sciences" xlink:href="http://grbio.org/institution/institute-zoology-chinese-academy-sciences" xlink:type="simple">IZAS</named-content>), Yunnan, Xishuangbanna, Menglun Town NO.55, 2009.V.04, Hu Li leg.; 4 ♀♀ (<named-content xmlns:xlink="http://www.w3.org/1999/xlink" content-type="dwc:institutional_code" xlink:title="Institute of Zoology, Chinese Academy of Sciences" xlink:href="http://grbio.org/institution/institute-zoology-chinese-academy-sciences" xlink:type="simple">IZAS</named-content>), Yunnan, Xishuangbanna, Menglun, Botanical Garden, 2012.V.16, L.Z. Meng leg., Inst. of Zoology; 1 ♂ (<named-content xmlns:xlink="http://www.w3.org/1999/xlink" content-type="dwc:institutional_code" xlink:title="Institute of Zoology, Chinese Academy of Sciences" xlink:href="http://grbio.org/institution/institute-zoology-chinese-academy-sciences" xlink:type="simple">IZAS</named-content>), Yunnan, Xishuangbanna, Menglun, 1982.IV.26, Linyao Wang leg.; 1 ♂ (<named-content xmlns:xlink="http://www.w3.org/1999/xlink" content-type="dwc:institutional_code" xlink:title="Institute of Zoology, Chinese Academy of Sciences" xlink:href="http://grbio.org/institution/institute-zoology-chinese-academy-sciences" xlink:type="simple">IZAS</named-content>), Yunnan, 1980.VI.5, Fen Liu leg.; 1 ♀ (<named-content xmlns:xlink="http://www.w3.org/1999/xlink" content-type="dwc:institutional_code" xlink:title="Institute of Zoology, Chinese Academy of Sciences" xlink:href="http://grbio.org/institution/institute-zoology-chinese-academy-sciences" xlink:type="simple">IZAS</named-content>), Yunnan, Gaoligong, Cikai Town, Pulahe joint of Nujiang, <named-content xmlns:xlink="http://www.w3.org/1999/xlink" content-type="dwc:verbatimCoordinates" xlink:type="simple"><named-content content-type="geo-json" specific-use="{&#34;type&#34;:&#34;Point&#34;,&#34;coordinates&#34;:[98.664980,27.748430]}" id="NCID0EWJAI" xlink:type="simple">27.74843°N, 98.66498°E</named-content></named-content>/1530 m 2004.X.23, night, D. Kavanaugh, D.Z. Dong leg. Inst. of Zoology, <named-content xmlns:xlink="http://www.w3.org/1999/xlink" content-type="dwc:institutional_code" xlink:title="California Academy of Science" xlink:href="http://grbio.org/institution/california-academy-sciences" xlink:type="simple">CAS</named-content>; 1 ♂ (<named-content xmlns:xlink="http://www.w3.org/1999/xlink" content-type="dwc:institutional_code" xlink:title="Institute of Zoology, Chinese Academy of Sciences" xlink:href="http://grbio.org/institution/institute-zoology-chinese-academy-sciences" xlink:type="simple">IZAS</named-content>), Yunnan, Lancang, Mafang By pitfall traps, <named-content xmlns:xlink="http://www.w3.org/1999/xlink" content-type="dwc:verbatimCoordinates" xlink:type="simple"><named-content content-type="geo-json" specific-use="{&#34;type&#34;:&#34;Point&#34;,&#34;coordinates&#34;:[99.998490,22.579250]}" id="NCID0EGKAI" xlink:type="simple">22.57925°N, 99.99849°E</named-content></named-content>/1723 m, 2004.VI.16, W.B. Gu coll, Inst. of Zoology, <named-content xmlns:xlink="http://www.w3.org/1999/xlink" content-type="dwc:institutional_code" xlink:title="California Academy of Science" xlink:href="http://grbio.org/institution/california-academy-sciences" xlink:type="simple">CAS</named-content>; 1 ♀ (<named-content xmlns:xlink="http://www.w3.org/1999/xlink" content-type="dwc:institutional_code" xlink:title="California Academy of Science" xlink:href="http://grbio.org/institution/california-academy-sciences" xlink:type="simple">CAS</named-content>), Yunnan, Lushui, Liuku, Gaoligong Shan, <named-content xmlns:xlink="http://www.w3.org/1999/xlink" content-type="dwc:verbatimCoordinates" xlink:type="simple"><named-content content-type="geo-json" specific-use="{&#34;type&#34;:&#34;Point&#34;,&#34;coordinates&#34;:[98.849444,25.855556]}" id="NCID0EWKAI" xlink:type="simple">25°51'20"N, 98°50'58"E</named-content></named-content>/800 m, 2002.IX.19, H.B. Liang, night, Sino-American Exped., Inst. of Zoology, <named-content xmlns:xlink="http://www.w3.org/1999/xlink" content-type="dwc:institutional_code" xlink:title="California Academy of Science" xlink:href="http://grbio.org/institution/california-academy-sciences" xlink:type="simple">CAS</named-content>; 1 ♂ (<named-content xmlns:xlink="http://www.w3.org/1999/xlink" content-type="dwc:institutional_code" xlink:title="California Academy of Science" xlink:href="http://grbio.org/institution/california-academy-sciences" xlink:type="simple">CAS</named-content>), China, Yunnan, Gaoligongshan, Nujiang Prefecture, Gangfang, Sancha Lukou/<named-content xmlns:xlink="http://www.w3.org/1999/xlink" content-type="dwc:verbatimCoordinates" xlink:type="simple"><named-content content-type="geo-json" specific-use="{&#34;type&#34;:&#34;Point&#34;,&#34;coordinates&#34;:[98.575000,26.121667]}" id="NCID0EGLAI" xlink:type="simple">26 07.3'N, 98 34.5'E</named-content></named-content>, 1500 m, 1998.X.12, D.H. Kavanaugh collector.; <bold>Myanmar</bold>: 1 ♂ (NHML), Carin Cheba, 900–1100 m, L. Fea/Fry Coll., 1905.100./<italic><tp:taxon-name><tp:taxon-name-part taxon-name-part-type="genus" reg="Chlaenius">Chlaenius</tp:taxon-name-part><tp:taxon-name-part taxon-name-part-type="species" reg="flavofemoratus">flavofemoratus</tp:taxon-name-part></tp:taxon-name></italic> Cast. = <italic>nigricoxis</italic> Mots., comp with type, H.E. Andrewes det.; <bold>Vietnam</bold>: 1 ♀ (<named-content xmlns:xlink="http://www.w3.org/1999/xlink" content-type="dwc:institutional_code" xlink:title="Institute of Zoology, Chinese Academy of Sciences" xlink:href="http://grbio.org/institution/institute-zoology-chinese-academy-sciences" xlink:type="simple">IZAS</named-content>), Tonkin, Hoa Binh, leg: A. de Cooman.</p><fig id="F7" position="float" orientation="portrait"><object-id xmlns:xlink="http://www.w3.org/1999/xlink" content-type="doi" xlink:type="simple">10.3897/zookeys.1135.93843.figures11-16</object-id><object-id xmlns:xlink="http://www.w3.org/1999/xlink" content-type="arpha" xlink:type="simple">81CCB42D-839E-5EF8-89D9-2D85C7AD42E1</object-id><label>Figures 11–16.</label><caption><p>Metepisternum features of <italic><tp:taxon-name><tp:taxon-name-part taxon-name-part-type="genus" reg="Sphodromimus">Sphodromimus</tp:taxon-name-part></tp:taxon-name></italic> spp. <bold>11</bold><tp:taxon-name><tp:taxon-name-part taxon-name-part-type="genus" reg="Chlaenius">Chlaenius</tp:taxon-name-part> (<tp:taxon-name-part taxon-name-part-type="subgenus" reg="Sphodromimus">Sphodromimus</tp:taxon-name-part>) <tp:taxon-name-part taxon-name-part-type="species" reg="caperatus">caperatus</tp:taxon-name-part></tp:taxon-name> sp. nov., holotype <bold>12</bold><tp:taxon-name><tp:taxon-name-part taxon-name-part-type="genus" reg="Chlaenius">C.</tp:taxon-name-part> (<tp:taxon-name-part taxon-name-part-type="subgenus" reg="Sphodromimus">S.</tp:taxon-name-part>) <tp:taxon-name-part taxon-name-part-type="species" reg="yinggelingensis">yinggelingensis</tp:taxon-name-part></tp:taxon-name> sp. nov., holotype <bold>13</bold><tp:taxon-name><tp:taxon-name-part taxon-name-part-type="genus" reg="Chlaenius">C.</tp:taxon-name-part> (<tp:taxon-name-part taxon-name-part-type="subgenus" reg="Sphodromimus">S.</tp:taxon-name-part>) <tp:taxon-name-part taxon-name-part-type="species" reg="pilosus">pilosus</tp:taxon-name-part></tp:taxon-name> (Casale, 1984), male <bold>14</bold><tp:taxon-name><tp:taxon-name-part taxon-name-part-type="genus" reg="Chlaenius">C.</tp:taxon-name-part> (<tp:taxon-name-part taxon-name-part-type="subgenus" reg="Sphodromimus">S.</tp:taxon-name-part>) <tp:taxon-name-part taxon-name-part-type="species" reg="flavofemoratus">flavofemoratus</tp:taxon-name-part></tp:taxon-name> Laporte, 1834, male <bold>15</bold><tp:taxon-name><tp:taxon-name-part taxon-name-part-type="genus" reg="Chlaenius">C.</tp:taxon-name-part> (<tp:taxon-name-part taxon-name-part-type="subgenus" reg="Sphodromimus">S.</tp:taxon-name-part>) <tp:taxon-name-part taxon-name-part-type="species" reg="davidi">davidi</tp:taxon-name-part></tp:taxon-name> nom. nov.; male <bold>16</bold><tp:taxon-name><tp:taxon-name-part taxon-name-part-type="genus" reg="Chlaenius">C.</tp:taxon-name-part> (<tp:taxon-name-part taxon-name-part-type="subgenus" reg="Sphodromimus">S.</tp:taxon-name-part>) <tp:taxon-name-part taxon-name-part-type="species" reg="enleensis">enleensis</tp:taxon-name-part></tp:taxon-name> Mandl, 1992, male.</p></caption><graphic xmlns:xlink="http://www.w3.org/1999/xlink" xlink:href="zookeys-1135-061_article-93843__-g007.jpg" position="float" orientation="portrait" xlink:type="simple" id="oo_780981.jpg"><uri content-type="original_file" xlink:type="simple">https://binary.pensoft.net/fig/780981</uri></graphic></fig></tp:treatment-sec><tp:treatment-sec sec-type="diagnosis" id="SECID0EUPAI"><title>Diagnosis.</title><p>Pronotum metallic green to metallic coppery. <abbrev xmlns:xlink="http://www.w3.org/1999/xlink" xlink:title="width of pronotum" id="ABBRID0E1PAI" xlink:type="simple">PW</abbrev>/<abbrev xmlns:xlink="http://www.w3.org/1999/xlink" xlink:title="length of pronotum" id="ABBRID0E5PAI" xlink:type="simple">PL</abbrev> = 1.14–1.26; <abbrev xmlns:xlink="http://www.w3.org/1999/xlink" xlink:title="width of apical pronotum" id="ABBRID0ECQAI" xlink:type="simple">PAW</abbrev>/<abbrev xmlns:xlink="http://www.w3.org/1999/xlink" xlink:title="width of basal pronotum" id="ABBRID0EGQAI" xlink:type="simple">PBW</abbrev> = 0.76–0.92 (Fig. <xref ref-type="fig" rid="F8">22</xref>); pronotum subquadrate with anterior angles rounded, not projected forward; disc gently convex, sparsely punctate. Elytral intervals convex basally, flat apically, densely punctate and pubescent. Hind wings developed. Metepisterna long, <abbrev xmlns:xlink="http://www.w3.org/1999/xlink" xlink:title="width of metepisternum" id="ABBRID0EOQAI" xlink:type="simple">MW</abbrev>/<abbrev xmlns:xlink="http://www.w3.org/1999/xlink" xlink:title="length of metepisternum" id="ABBRID0ESQAI" xlink:type="simple">ML</abbrev> = 0.75–0.92 (Fig. <xref ref-type="fig" rid="F7">14</xref>). Distal half of femora red-brown, the rest of legs black. This species is similar to <tp:taxon-name><tp:taxon-name-part taxon-name-part-type="genus" reg="Chlaenius">Chlaenius</tp:taxon-name-part> (<tp:taxon-name-part taxon-name-part-type="subgenus" reg="Haplochlaenius">Haplochlaenius</tp:taxon-name-part>) <tp:taxon-name-part taxon-name-part-type="species" reg="costiger">costiger</tp:taxon-name-part></tp:taxon-name> Chaudoir, 1856, but intervals interval convex basally and flat apically, not costulate.</p><fig id="F8" position="float" orientation="portrait"><object-id xmlns:xlink="http://www.w3.org/1999/xlink" content-type="doi" xlink:type="simple">10.3897/zookeys.1135.93843.figures17-24</object-id><object-id xmlns:xlink="http://www.w3.org/1999/xlink" content-type="arpha" xlink:type="simple">4F971C8B-ABE5-5A1A-B0B5-E4873DED9D27</object-id><label>Figures 17–24.</label><caption><p>Pronotum features of <italic><tp:taxon-name><tp:taxon-name-part taxon-name-part-type="genus" reg="Sphodromimus">Sphodromimus</tp:taxon-name-part></tp:taxon-name></italic> spp. <bold>17</bold><tp:taxon-name><tp:taxon-name-part taxon-name-part-type="genus" reg="Chlaenius">Chlaenius</tp:taxon-name-part> (<tp:taxon-name-part taxon-name-part-type="subgenus" reg="Sphodromimus">Sphodromimus</tp:taxon-name-part>) <tp:taxon-name-part taxon-name-part-type="species" reg="caperatus">caperatus</tp:taxon-name-part></tp:taxon-name> sp. nov.; holotype <bold>18</bold><tp:taxon-name><tp:taxon-name-part taxon-name-part-type="genus" reg="Chlaenius">C.</tp:taxon-name-part> (<tp:taxon-name-part taxon-name-part-type="subgenus" reg="Sphodromimus">S.</tp:taxon-name-part>) <tp:taxon-name-part taxon-name-part-type="species" reg="hunanus">hunanus</tp:taxon-name-part></tp:taxon-name> (Morvan, 1997) male <bold>19</bold><tp:taxon-name><tp:taxon-name-part taxon-name-part-type="genus" reg="Chlaenius">C.</tp:taxon-name-part> (<tp:taxon-name-part taxon-name-part-type="subgenus" reg="Sphodromimus">S.</tp:taxon-name-part>) <tp:taxon-name-part taxon-name-part-type="species" reg="deuvei">deuvei</tp:taxon-name-part></tp:taxon-name> (Morvan, 1997); male <bold>20</bold><tp:taxon-name><tp:taxon-name-part taxon-name-part-type="genus" reg="Chlaenius">C.</tp:taxon-name-part> (<tp:taxon-name-part taxon-name-part-type="subgenus" reg="Sphodromimus">S.</tp:taxon-name-part>) <tp:taxon-name-part taxon-name-part-type="species" reg="pilosus">pilosus</tp:taxon-name-part></tp:taxon-name> (Casale, 1984), male <bold>21</bold><tp:taxon-name><tp:taxon-name-part taxon-name-part-type="genus" reg="Chlaenius">C.</tp:taxon-name-part> (<tp:taxon-name-part taxon-name-part-type="subgenus" reg="Sphodromimus">S.</tp:taxon-name-part>) <tp:taxon-name-part taxon-name-part-type="species" reg="yinggelingensis">yinggelingensis</tp:taxon-name-part></tp:taxon-name> sp. nov.; holotype <bold>22</bold><tp:taxon-name><tp:taxon-name-part taxon-name-part-type="genus" reg="Chlaenius">C.</tp:taxon-name-part> (<tp:taxon-name-part taxon-name-part-type="subgenus" reg="Sphodromimus">S.</tp:taxon-name-part>) <tp:taxon-name-part taxon-name-part-type="species" reg="flavofemoratus">flavofemoratus</tp:taxon-name-part></tp:taxon-name> Laporte, 1834, male <bold>23</bold><tp:taxon-name><tp:taxon-name-part taxon-name-part-type="genus" reg="Chlaenius">C.</tp:taxon-name-part> (<tp:taxon-name-part taxon-name-part-type="subgenus" reg="Sphodromimus">S.</tp:taxon-name-part>) <tp:taxon-name-part taxon-name-part-type="species" reg="davidi">davidi</tp:taxon-name-part></tp:taxon-name> nom. nov., male <bold>24</bold><tp:taxon-name><tp:taxon-name-part taxon-name-part-type="genus" reg="Chlaenius">C.</tp:taxon-name-part> (<tp:taxon-name-part taxon-name-part-type="subgenus" reg="Sphodromimus">S.</tp:taxon-name-part>) <tp:taxon-name-part taxon-name-part-type="species" reg="enleensis">enleensis</tp:taxon-name-part></tp:taxon-name> Mandl, 1992, male. Scale bars: 1.0 mm.</p></caption><graphic xmlns:xlink="http://www.w3.org/1999/xlink" xlink:href="zookeys-1135-061_article-93843__-g008.jpg" position="float" orientation="portrait" xlink:type="simple" id="oo_780982.jpg"><uri content-type="original_file" xlink:type="simple">https://binary.pensoft.net/fig/780982</uri></graphic></fig></tp:treatment-sec><tp:treatment-sec sec-type="description" id="SECID0E3VAI"><title>Description.</title><p><abbrev xmlns:xlink="http://www.w3.org/1999/xlink" xlink:title="length of body" id="ABBRID0ECWAI" xlink:type="simple">BL</abbrev> = 22.3–25.3 mm, <abbrev xmlns:xlink="http://www.w3.org/1999/xlink" xlink:title="width of body" id="ABBRID0EGWAI" xlink:type="simple">BW</abbrev> = 8.5–10.4 mm, <abbrev xmlns:xlink="http://www.w3.org/1999/xlink" xlink:title="width of apical pronotum" id="ABBRID0EKWAI" xlink:type="simple">PAW</abbrev> = 3.5–4.0 mm, <abbrev xmlns:xlink="http://www.w3.org/1999/xlink" xlink:title="width of basal pronotum" id="ABBRID0EOWAI" xlink:type="simple">PBW</abbrev> = 4.3–4.6 mm, <abbrev xmlns:xlink="http://www.w3.org/1999/xlink" xlink:title="width of pronotum" id="ABBRID0ESWAI" xlink:type="simple">PW</abbrev> = 5.5–5.8 mm, <abbrev xmlns:xlink="http://www.w3.org/1999/xlink" xlink:title="length of pronotum" id="ABBRID0EWWAI" xlink:type="simple">PL</abbrev> = 4.5–4.9 mm, <abbrev xmlns:xlink="http://www.w3.org/1999/xlink" xlink:title="width of metepisternum" id="ABBRID0E1WAI" xlink:type="simple">MW</abbrev> = 1.9–2.5 mm, <abbrev xmlns:xlink="http://www.w3.org/1999/xlink" xlink:title="length of metepisternum" id="ABBRID0E5WAI" xlink:type="simple">ML</abbrev> = 2.4–3.0 mm. Head, elytra, and venter black; pronotum metallic green to metallic coppery; antennae, labial and maxillary palpi, apex of mouthparts and tarsomeres dark brown; distal half of femora red-brown, the rest of legs black.</p><p><bold><italic>Head</italic>.</bold> Vertex finely punctate and pubescent, with a glabrous area in the middle; antennae long, reaching middle of elytra; antennomere 3 ~ 1.7× longer than antennomere 4.</p><p><bold><italic>Pronotum</italic></bold> subquadrate, <abbrev xmlns:xlink="http://www.w3.org/1999/xlink" xlink:title="width of pronotum" id="ABBRID0EQXAI" xlink:type="simple">PW</abbrev>/<abbrev xmlns:xlink="http://www.w3.org/1999/xlink" xlink:title="length of pronotum" id="ABBRID0EUXAI" xlink:type="simple">PL</abbrev> = 1.14–1.26 (Fig. <xref ref-type="fig" rid="F8">22</xref>), widest at apical four-ninth; anterior margin slightly concave, <abbrev xmlns:xlink="http://www.w3.org/1999/xlink" xlink:title="width of apical pronotum" id="ABBRID0E3XAI" xlink:type="simple">PAW</abbrev>/<abbrev xmlns:xlink="http://www.w3.org/1999/xlink" xlink:title="width of basal pronotum" id="ABBRID0EAYAI" xlink:type="simple">PBW</abbrev> = 0.76–0.92; lateral margins rounded or straight before posterior angles; anterior angles rounded, not projected forward; posterior angles obtuse; disc gently convex, sparsely punctate, without glabrous area in the middle; median line distinct, fine, reaching anterior margin and base; basal foveae deep, punctate and pubescent.</p><fig id="F9" position="float" orientation="portrait"><object-id xmlns:xlink="http://www.w3.org/1999/xlink" content-type="doi" xlink:type="simple">10.3897/zookeys.1135.93843.figures25-27</object-id><object-id xmlns:xlink="http://www.w3.org/1999/xlink" content-type="arpha" xlink:type="simple">7C29BF2C-8D1F-51B8-992B-C7B11BFA6743</object-id><label>Figures 25–27.</label><caption><p>Aedeagus of <italic><tp:taxon-name><tp:taxon-name-part taxon-name-part-type="genus" reg="Sphodromimus">Sphodromimus</tp:taxon-name-part></tp:taxon-name></italic> spp. <bold>25</bold><tp:taxon-name><tp:taxon-name-part taxon-name-part-type="genus" reg="Chlaenius">Chlaenius</tp:taxon-name-part> (<tp:taxon-name-part taxon-name-part-type="subgenus" reg="Sphodromimus">Sphodromimus</tp:taxon-name-part>) <tp:taxon-name-part taxon-name-part-type="species" reg="caperatus">caperatus</tp:taxon-name-part></tp:taxon-name> sp. nov., holotype <bold>26</bold><tp:taxon-name><tp:taxon-name-part taxon-name-part-type="genus" reg="Chlaenius">C.</tp:taxon-name-part> (<tp:taxon-name-part taxon-name-part-type="subgenus" reg="Sphodromimus">Sphodromimus</tp:taxon-name-part>) <tp:taxon-name-part taxon-name-part-type="species" reg="hunanus">hunanus</tp:taxon-name-part></tp:taxon-name> (Morvan, 1997) (Guangdong, Nanling) <bold>27</bold><tp:taxon-name><tp:taxon-name-part taxon-name-part-type="genus" reg="Chlaenius">C.</tp:taxon-name-part> (<tp:taxon-name-part taxon-name-part-type="subgenus" reg="Sphodromimus">Sphodromimus</tp:taxon-name-part>) <tp:taxon-name-part taxon-name-part-type="species" reg="deuvei">deuvei</tp:taxon-name-part></tp:taxon-name> (Morvan, 1997) (Guangxi, Huaping) <bold>A</bold> apical lamella <bold>B</bold> left lateral view <bold>C</bold> dorsal view <bold>D</bold> ventral view <bold>E</bold> right lateral view. Left scale bars: 0.5 mm (<bold>A</bold>); right scale bars: 1.0 mm (<bold>B–E</bold>).</p></caption><graphic xmlns:xlink="http://www.w3.org/1999/xlink" xlink:href="zookeys-1135-061_article-93843__-g009.jpg" position="float" orientation="portrait" xlink:type="simple" id="oo_780983.jpg"><uri content-type="original_file" xlink:type="simple">https://binary.pensoft.net/fig/780983</uri></graphic></fig><p><bold><italic>Elytra</italic></bold> elongate, <abbrev xmlns:xlink="http://www.w3.org/1999/xlink" xlink:title="length of elytra" id="ABBRID0E41AI" xlink:type="simple">EL</abbrev>/<abbrev xmlns:xlink="http://www.w3.org/1999/xlink" xlink:title="width of body" id="ABBRID0EB2AI" xlink:type="simple">BW</abbrev> = 1.47–1.83; slightly convex, widest near posterior third, rounded at apex in males, subtruncate in females; parascutellar striae well developed; parascutellar pores present; striae with deep punctures; interval convex basally, flat apically, densely punctate and pubescent; sutural angles obtuse; hind wings developed.</p><p><bold><italic>Venter</italic></bold> densely punctate, pubescent; metepisterna (Fig. <xref ref-type="fig" rid="F7">14</xref>) long, <abbrev xmlns:xlink="http://www.w3.org/1999/xlink" xlink:title="width of metepisternum" id="ABBRID0EQ2AI" xlink:type="simple">MW</abbrev>/<abbrev xmlns:xlink="http://www.w3.org/1999/xlink" xlink:title="length of metepisternum" id="ABBRID0EU2AI" xlink:type="simple">ML</abbrev> = 0.75–0.92; abdominal sternites III-VI with one setiferous puncture each side, sternite VII with one pair of setiferous punctures in males, two pairs in females.</p><p><bold><italic>Legs</italic></bold> long and slender; tarsi nearly smooth dorsally.</p><p><bold><italic>Male genitalia</italic>.</bold> Median lobe (Fig. <xref ref-type="fig" rid="F10">30B–E</xref>) large, long, strongly bent to ventral side; apical orifice opened dorsally, long and wide, not reaching basal bulb; in dorsal view, apical lamella (Fig. <xref ref-type="fig" rid="F10">30A</xref>) slightly bent to left side, width slightly longer than length, apex rounded; in left lateral view, apical portion slightly bent ventrally at apex, left side near apical lamella with a large denticulation; internal sac with flagellum slender, apex with a helical sclerite, not reaching to apical orifice; left paramere larger than right paramere, both rounded; endophallus with flagellum fine and slightly bent; basal part of flagellum without a sclerite; apical part of flagellum with a drop–shaped bursa.</p><fig id="F10" position="float" orientation="portrait"><object-id xmlns:xlink="http://www.w3.org/1999/xlink" content-type="doi" xlink:type="simple">10.3897/zookeys.1135.93843.figures28-30</object-id><object-id xmlns:xlink="http://www.w3.org/1999/xlink" content-type="arpha" xlink:type="simple">F6212B2A-3C08-5187-9D9F-D96387C800E7</object-id><label>Figures 28–30.</label><caption><p>Aedeagus of <italic><tp:taxon-name><tp:taxon-name-part taxon-name-part-type="genus" reg="Sphodromimus">Sphodromimus</tp:taxon-name-part></tp:taxon-name></italic> spp. <bold>28</bold><tp:taxon-name><tp:taxon-name-part taxon-name-part-type="genus" reg="Chlaenius">Chlaenius</tp:taxon-name-part> (<tp:taxon-name-part taxon-name-part-type="subgenus" reg="Sphodromimus">Sphodromimus</tp:taxon-name-part>) <tp:taxon-name-part taxon-name-part-type="species" reg="pilosus">pilosus</tp:taxon-name-part></tp:taxon-name> (Casale, 1984) (Yunnan, Pingbian) <bold>29</bold><tp:taxon-name><tp:taxon-name-part taxon-name-part-type="genus" reg="Chlaenius">C.</tp:taxon-name-part> (<tp:taxon-name-part taxon-name-part-type="subgenus" reg="Sphodromimus">Sphodromimus</tp:taxon-name-part>) <tp:taxon-name-part taxon-name-part-type="species" reg="yinggelingensis">yinggelingensis</tp:taxon-name-part></tp:taxon-name> sp. nov, holotype <bold>30</bold><tp:taxon-name><tp:taxon-name-part taxon-name-part-type="genus" reg="Chlaenius">C.</tp:taxon-name-part> (<tp:taxon-name-part taxon-name-part-type="subgenus" reg="Sphodromimus">Sphodromimus</tp:taxon-name-part>) <tp:taxon-name-part taxon-name-part-type="species" reg="flavofemoratus">flavofemoratus</tp:taxon-name-part></tp:taxon-name> Laporte, 1834 (Yunnan, Menglun) <bold>A</bold> apical lamella <bold>B</bold> left lateral view <bold>C</bold> dorsal view <bold>D</bold> ventral view <bold>E</bold> right lateral view. Left scale bars: 0.5 mm (<bold>A</bold>); right scale bars: 1.0 mm (<bold>B–E</bold>).</p></caption><graphic xmlns:xlink="http://www.w3.org/1999/xlink" xlink:href="zookeys-1135-061_article-93843__-g010.jpg" position="float" orientation="portrait" xlink:type="simple" id="oo_780984.jpg"><uri content-type="original_file" xlink:type="simple">https://binary.pensoft.net/fig/780984</uri></graphic></fig><p><bold><italic>Female genitalia</italic>.</bold> Bursa copulatrix (Fig. <xref ref-type="fig" rid="F13">38A–C</xref>) very long, base with trapeziform protrusion; villous canal long, tortuously contorted, adhered to common oviduct; spermatheca and spermathecal gland absent.</p></tp:treatment-sec><tp:treatment-sec sec-type="distribution" id="SECID0EL6AI"><title>Distribution.</title><p>(Fig. <xref ref-type="fig" rid="F14">40</xref>) China (Fujian; Guangdong; Guangxi; Guizhou; Hainan; Hong Kong; Yunnan), Indonesia, Laos, Myanmar, Vietnam.</p></tp:treatment-sec><tp:treatment-sec sec-type="remarks" id="SECID0EV6AI"><title>Remarks.</title><p>Due to the fully developed hind wings and the shape of pronotum, this species is very special among species of <italic><tp:taxon-name><tp:taxon-name-part taxon-name-part-type="genus" reg="Sphodromimus">Sphodromimus</tp:taxon-name-part></tp:taxon-name></italic>. It also has a wider distribution than other species. But the morphological characteristic of the apical lamella of the aedeagus, denticulate on the dorsal side, and the mentum with a bifid tooth show that the species belongs to <italic><tp:taxon-name><tp:taxon-name-part taxon-name-part-type="genus" reg="Sphodromimus">Sphodromimus</tp:taxon-name-part></tp:taxon-name></italic>. The subspecies <tp:taxon-name><tp:taxon-name-part taxon-name-part-type="genus" reg="Chlaenius">C.</tp:taxon-name-part> (<tp:taxon-name-part taxon-name-part-type="subgenus" reg="Sphodromimus">Sphodromimus</tp:taxon-name-part>) <tp:taxon-name-part taxon-name-part-type="species" reg="flavofemoratus">flavofemoratus</tp:taxon-name-part> <tp:taxon-name-part taxon-name-part-type="subspecies" reg="enleensis">enleensis</tp:taxon-name-part></tp:taxon-name> Mandl, 1992 was upgraded as a valid species (see below).</p></tp:treatment-sec><tp:treatment-sec><!--Section generated to contain objects referenced in tp:taxon-treatment.--><fig id="F5" position="float" orientation="portrait"><object-id xmlns:xlink="http://www.w3.org/1999/xlink" content-type="doi" xlink:type="simple">10.3897/zookeys.1135.93843.figures7-8</object-id><object-id xmlns:xlink="http://www.w3.org/1999/xlink" content-type="arpha" xlink:type="simple">23451A05-4A43-5DB2-9F66-542C9D4FD053</object-id><label>Figures 7, 8.</label><caption><p><bold>7A, B</bold><tp:taxon-name><tp:taxon-name-part taxon-name-part-type="genus" reg="Chlaenius">Chlaenius</tp:taxon-name-part> (<tp:taxon-name-part taxon-name-part-type="subgenus" reg="Sphodromimus">Sphodromimus</tp:taxon-name-part>) <tp:taxon-name-part taxon-name-part-type="species" reg="flavofemoratus">flavofemoratus</tp:taxon-name-part></tp:taxon-name> Laporte, 1834 (male, Yunnan, Menglun) <bold>C</bold><tp:taxon-name><tp:taxon-name-part taxon-name-part-type="genus" reg="Chlaenius">C.</tp:taxon-name-part> (<tp:taxon-name-part taxon-name-part-type="subgenus" reg="Sphodromimus">Sphodromimus</tp:taxon-name-part>) <tp:taxon-name-part taxon-name-part-type="species" reg="flavofemoratus">flavofemoratus</tp:taxon-name-part></tp:taxon-name> Laporte, 1834 (female, Yunnan, Menglun) <bold>8</bold><tp:taxon-name><tp:taxon-name-part taxon-name-part-type="genus" reg="Chlaenius">C.</tp:taxon-name-part> (<tp:taxon-name-part taxon-name-part-type="subgenus" reg="Sphodromimus">Sphodromimus</tp:taxon-name-part>) <tp:taxon-name-part taxon-name-part-type="species" reg="enleensis">enleensis</tp:taxon-name-part></tp:taxon-name> Mandl, 1992 (holotype, Indo Chine) Scale bars: 5.0 mm.</p></caption><graphic xmlns:xlink="http://www.w3.org/1999/xlink" xlink:href="zookeys-1135-061_article-93843__-g005.jpg" position="float" orientation="portrait" xlink:type="simple" id="oo_780979.jpg"><uri content-type="original_file" xlink:type="simple">https://binary.pensoft.net/fig/780979</uri></graphic></fig><fig id="F13" position="float" orientation="portrait"><object-id xmlns:xlink="http://www.w3.org/1999/xlink" content-type="doi" xlink:type="simple">10.3897/zookeys.1135.93843.figures37-39</object-id><object-id xmlns:xlink="http://www.w3.org/1999/xlink" content-type="arpha" xlink:type="simple">A2B4EAC9-8E03-5549-8336-F55A89E32728</object-id><label>Figures 37–39.</label><caption><p>Internal reproductive system of females <bold>37</bold><tp:taxon-name><tp:taxon-name-part taxon-name-part-type="genus" reg="Chlaenius">Chlaenius</tp:taxon-name-part> (<tp:taxon-name-part taxon-name-part-type="subgenus" reg="Sphodromimus">Sphodromimus</tp:taxon-name-part>) <tp:taxon-name-part taxon-name-part-type="species" reg="yinggelingensis">yinggelingensis</tp:taxon-name-part></tp:taxon-name> sp. nov., paratype <bold>38</bold><tp:taxon-name><tp:taxon-name-part taxon-name-part-type="genus" reg="Chlaenius">C.</tp:taxon-name-part> (<tp:taxon-name-part taxon-name-part-type="subgenus" reg="Sphodromimus">Sphodromimus</tp:taxon-name-part>) <tp:taxon-name-part taxon-name-part-type="species" reg="flavofemoratus">flavofemoratus</tp:taxon-name-part></tp:taxon-name> Laporte, 1834 <bold>39</bold><tp:taxon-name><tp:taxon-name-part taxon-name-part-type="genus" reg="Chlaenius">C.</tp:taxon-name-part> (<tp:taxon-name-part taxon-name-part-type="subgenus" reg="Sphodromimus">Sphodromimus</tp:taxon-name-part>) <tp:taxon-name-part taxon-name-part-type="species" reg="davidi">davidi</tp:taxon-name-part></tp:taxon-name> nom. nov. <bold>A</bold> bursa copulatrix <bold>B</bold> dorsal view <bold>C</bold> ventral view. Scale bars: 1.0 mm.</p></caption><graphic xmlns:xlink="http://www.w3.org/1999/xlink" xlink:href="zookeys-1135-061_article-93843__-g013.jpg" position="float" orientation="portrait" xlink:type="simple" id="oo_780987.jpg"><uri content-type="original_file" xlink:type="simple">https://binary.pensoft.net/fig/780987</uri></graphic></fig><fig id="F14" position="float" orientation="portrait"><object-id xmlns:xlink="http://www.w3.org/1999/xlink" content-type="doi" xlink:type="simple">10.3897/zookeys.1135.93843.figure40</object-id><object-id xmlns:xlink="http://www.w3.org/1999/xlink" content-type="arpha" xlink:type="simple">B187D6BD-673C-52F4-99D0-BEFB7C202691</object-id><label>Figure 40.</label><caption><p>Distribution of <tp:taxon-name><tp:taxon-name-part taxon-name-part-type="genus" reg="Chlaenius">Chlaenius</tp:taxon-name-part> (<tp:taxon-name-part taxon-name-part-type="subgenus" reg="Sphodromimus">Sphodromimus</tp:taxon-name-part>)</tp:taxon-name> species in China and adjacent areas (a possible distribution of <italic><tp:taxon-name><tp:taxon-name-part taxon-name-part-type="genus" reg="Chlaenius">C.</tp:taxon-name-part><tp:taxon-name-part taxon-name-part-type="species" reg="enleensis">enleensis</tp:taxon-name-part></tp:taxon-name></italic>, En-le, Yunnan, represented by a question mark).</p></caption><graphic xmlns:xlink="http://www.w3.org/1999/xlink" xlink:href="zookeys-1135-061_article-93843__-g014.jpg" position="float" orientation="portrait" xlink:type="simple" id="oo_780988.jpg"><uri content-type="original_file" xlink:type="simple">https://binary.pensoft.net/fig/780988</uri></graphic></fig></tp:treatment-sec><ref-list><ref id="B9"><mixed-citation xmlns:xlink="http://www.w3.org/1999/xlink" xlink:type="simple"><person-group><name name-style="western"><surname>Chaudoir</surname><given-names>M</given-names></name></person-group> (<year>1856</year>) <article-title>Mémoire sur la famille des carabiques. 6–e partie.</article-title><source>Bulletin de la Société Impériale des Naturalistes de Moscou</source><volume>29</volume>(<issue>3</issue>): <fpage>187</fpage>–<lpage>291</lpage>.</mixed-citation></ref><ref id="B10"><mixed-citation xmlns:xlink="http://www.w3.org/1999/xlink" xlink:type="simple"><person-group><name name-style="western"><surname>Chaudoir</surname><given-names>M</given-names></name></person-group> (<year>1876</year>) <article-title>Monographie des chléniens.</article-title><source>Annali del Museo Civico di Storia Naturale di Genova</source><volume>8</volume>: <fpage>3</fpage>–<lpage>315</lpage>.</mixed-citation></ref><ref id="B1"><mixed-citation xmlns:xlink="http://www.w3.org/1999/xlink" xlink:type="simple"><person-group><name name-style="western"><surname>Andrewes</surname><given-names>HE</given-names></name></person-group> (<year>1941</year>) <article-title>XVIII. Papers on Oriental <tp:taxon-name><tp:taxon-name-part taxon-name-part-type="family">Carabidae</tp:taxon-name-part></tp:taxon-name>. XXXVII.</article-title><source>Annals &amp; Magazine of Natural History</source><volume>7</volume>(<issue>39</issue>): <fpage>307</fpage>–<lpage>317</lpage>. <ext-link xlink:type="simple" ext-link-type="doi" xlink:href="10.1080/03745481.1941.9727934">https://doi.org/10.1080/03745481.1941.9727934</ext-link></mixed-citation></ref><ref id="B2"><mixed-citation xmlns:xlink="http://www.w3.org/1999/xlink" xlink:type="simple"><person-group><name name-style="western"><surname>Andrewes</surname><given-names>HE</given-names></name></person-group> (<year>1947</year>) Entomological results from the Swedish expedition 1934 to Burma and British India. Arkiv för Zoologi 38A: 1–55.</mixed-citation></ref><ref id="B21"><mixed-citation xmlns:xlink="http://www.w3.org/1999/xlink" xlink:type="simple"><person-group><name name-style="western"><surname>Mandl</surname><given-names>K</given-names></name></person-group> (<year>1992</year>) Ein Beitrag zur Kenntnis einiger <tp:taxon-name><tp:taxon-name-part taxon-name-part-type="subfamily">Chlaeniinae</tp:taxon-name-part></tp:taxon-name>–(<tp:taxon-name><tp:taxon-name-part taxon-name-part-type="subfamily">Callistinae</tp:taxon-name-part></tp:taxon-name>–) Formen aus der paläarktischen und der orientalischen Region. (Zugleich zweite Auswertung der vom Naturhistorischen Museum in Wien erworbenen <tp:taxon-name><tp:taxon-name-part taxon-name-part-type="subfamily">Chlaeniinae</tp:taxon-name-part></tp:taxon-name>–Spezialsammlung Ernst Grundmanns) (<tp:taxon-name><tp:taxon-name-part taxon-name-part-type="family">Carabidae</tp:taxon-name-part></tp:taxon-name>: <tp:taxon-name><tp:taxon-name-part taxon-name-part-type="order">Coleoptera</tp:taxon-name-part></tp:taxon-name>) 2. Teil. Annalen der Naturhistorischen Museums in Wien 93 B: 59–103.</mixed-citation></ref><ref id="B19"><mixed-citation xmlns:xlink="http://www.w3.org/1999/xlink" xlink:type="simple"><person-group><name name-style="western"><surname>Lorenz</surname><given-names>W</given-names></name></person-group> (<year>1998</year>) <source>Systematic List of Extant Ground Beetles of the World.</source><publisher-name>Wolfgang Lorenz</publisher-name>, <publisher-loc>Tutzing</publisher-loc>, <size units="page">502 pp</size>.</mixed-citation></ref><ref id="B20"><mixed-citation xmlns:xlink="http://www.w3.org/1999/xlink" xlink:type="simple"><person-group><name name-style="western"><surname>Lorenz</surname><given-names>W</given-names></name></person-group> (<year>2005</year>) <source>Systematic List of Extant Ground Beetles of the World (<tp:taxon-name><tp:taxon-name-part taxon-name-part-type="class">Insecta</tp:taxon-name-part></tp:taxon-name><tp:taxon-name><tp:taxon-name-part taxon-name-part-type="order">Coleoptera</tp:taxon-name-part></tp:taxon-name><tp:taxon-name><tp:taxon-name-part taxon-name-part-type="superfamily">Geadephaga</tp:taxon-name-part></tp:taxon-name>: <tp:taxon-name><tp:taxon-name-part taxon-name-part-type="family">Trachypachidae</tp:taxon-name-part></tp:taxon-name> and <tp:taxon-name><tp:taxon-name-part taxon-name-part-type="family">Carabidae</tp:taxon-name-part></tp:taxon-name> incl. <tp:taxon-name><tp:taxon-name-part taxon-name-part-type="subfamily">Paussinae</tp:taxon-name-part></tp:taxon-name>, <tp:taxon-name><tp:taxon-name-part taxon-name-part-type="subfamily">Cicindelinae</tp:taxon-name-part></tp:taxon-name>, <tp:taxon-name><tp:taxon-name-part taxon-name-part-type="subfamily">Rhysodinae</tp:taxon-name-part></tp:taxon-name>), second edition.</source><publisher-name>Wolfgang Lorenz</publisher-name>, <publisher-loc>Tutzing</publisher-loc>, <size units="page">530 pp</size>.</mixed-citation></ref><ref id="B15"><mixed-citation xmlns:xlink="http://www.w3.org/1999/xlink" xlink:type="simple"><person-group><name name-style="western"><surname>Kirschenhofer</surname><given-names>E</given-names></name></person-group> (<year>2017</year>) <article-title>Tribe <tp:taxon-name><tp:taxon-name-part taxon-name-part-type="tribe">Chlaeniini</tp:taxon-name-part></tp:taxon-name> Brullé, 1834.</article-title> In: <person-group><name name-style="western"><surname>Löbl</surname><given-names>I</given-names></name><name name-style="western"><surname>Löbl</surname><given-names>D</given-names></name></person-group> (<role>Eds</role>) <issue-title>Catalogue of Palaearctic Coleoptera (Vol.</issue-title><source>1. 2<sup>nd</sup> Edn.). Brill, Leiden, Boston</source>, <fpage>491</fpage>–<lpage>497</lpage>.</mixed-citation></ref><ref id="B3"><mixed-citation xmlns:xlink="http://www.w3.org/1999/xlink" xlink:type="simple"><person-group><name name-style="western"><surname>Azadbakhsh</surname><given-names>S</given-names></name><name name-style="western"><surname>Kirschenhofer</surname><given-names>E</given-names></name></person-group> (<year>2019</year>) <article-title>A new species and subspecies of genus <italic><tp:taxon-name><tp:taxon-name-part taxon-name-part-type="genus">Chlaenius</tp:taxon-name-part></tp:taxon-name></italic> Bonelli, 1810 with remark on the taxonomic position of <italic><tp:taxon-name><tp:taxon-name-part taxon-name-part-type="genus">Haplochlaenius</tp:taxon-name-part></tp:taxon-name></italic> Lutshnik, 1933 and <tp:taxon-name><tp:taxon-name-part taxon-name-part-type="genus">Vachinius</tp:taxon-name-part></tp:taxon-name> Casale, 1984 and a new synonym of subgenus <tp:taxon-name><tp:taxon-name-part taxon-name-part-type="genus"/><tp:taxon-name-part taxon-name-part-type="subgenus">Macrochlaenites</tp:taxon-name-part></tp:taxon-name> Kuntzen, 1919 (<tp:taxon-name><tp:taxon-name-part taxon-name-part-type="order">Coleoptera</tp:taxon-name-part></tp:taxon-name>: <tp:taxon-name><tp:taxon-name-part taxon-name-part-type="family">Carabidae</tp:taxon-name-part></tp:taxon-name>: <tp:taxon-name><tp:taxon-name-part taxon-name-part-type="tribe">Chlaeniini</tp:taxon-name-part></tp:taxon-name>).</article-title><source>Oriental Insects</source><volume>53</volume>(<issue>4</issue>): <fpage>566</fpage>–<lpage>587</lpage>. <ext-link xlink:type="simple" ext-link-type="doi" xlink:href="10.1080/00305316.2018.1561539">https://doi.org/10.1080/00305316.2018.1561539</ext-link></mixed-citation></ref><ref id="B4"><mixed-citation xmlns:xlink="http://www.w3.org/1999/xlink" xlink:type="simple"><person-group><name name-style="western"><surname>Bates</surname><given-names>HW</given-names></name></person-group> (<year>1892</year>) <article-title>Viaggio di Leonardo Fea in Birmania e regioni vicine. XLIV. List of the <tp:taxon-name><tp:taxon-name-part taxon-name-part-type="family">Carabidae</tp:taxon-name-part></tp:taxon-name>.</article-title><source>Annali del Museo Civico di Storia Naturale di Genova</source><volume>32</volume>: <fpage>267</fpage>–<lpage>428</lpage>.</mixed-citation></ref></ref-list></tp:taxon-treatment>
