# Supplementary material for: ﻿Key to the Chinese species of the subgenus Sphodromimus Casale, 1984 (Carabidae, Chlaeniini, Chlaenius) with descriptions of two new species
Source: Zookeys. 2022 Dec 12;1135:61–91. doi: 10.3897/zookeys.1135.93843 (PMC9836729; doi:10.3897/zookeys.1135.93843)
Supplement: XML Treatment for Chlaenius (Sphodromimus) enleensis [file zookeys.1135.93843-treatment7.xml]

<!DOCTYPE tp:taxon-treatment
  PUBLIC "-//TaxonX//DTD Taxonomic Treatment Publishing DTD v0 20100105//EN" "tax-treatment-NSO.dtd">
<tp:taxon-treatment xmlns:tp="http://www.plazi.org/taxpub"><tp:treatment-meta><kwd-group><label>Taxon classification</label><kwd>
              <named-content content-type="kingdom">Animalia</named-content>
            </kwd><kwd>
              <named-content content-type="order">Coleoptera</named-content>
            </kwd><kwd>
              <named-content content-type="family">Carabidae</named-content>
            </kwd></kwd-group><mixed-citation publication-type="journal"><person-group><name><surname>Qin</surname><given-names>Yuyao</given-names></name><name><surname>Germann</surname><given-names>Christoph</given-names></name><name><surname>Liang</surname><given-names>Hongbin</given-names></name></person-group><article-title>﻿Key to the Chinese species of the subgenus <tp:taxon-name><tp:taxon-name-part taxon-name-part-type="genus" reg="Chlaenius"/><tp:taxon-name-part taxon-name-part-type="subgenus" reg="Sphodromimus">Sphodromimus</tp:taxon-name-part></tp:taxon-name> Casale, 1984 (<tp:taxon-name><tp:taxon-name-part taxon-name-part-type="family">Carabidae</tp:taxon-name-part></tp:taxon-name>, <tp:taxon-name><tp:taxon-name-part taxon-name-part-type="tribe">Chlaeniini</tp:taxon-name-part></tp:taxon-name>, <italic><tp:taxon-name><tp:taxon-name-part taxon-name-part-type="genus" reg="Chlaenius">Chlaenius</tp:taxon-name-part></tp:taxon-name></italic>) with descriptions of two new species</article-title><source>Zookeys</source><day>12</day><month>12</month><year>2022</year><volume>1135</volume><fpage>61</fpage><lpage>91</lpage><pub-id pub-id-type="doi">10.3897/zookeys.1135.93843</pub-id></mixed-citation></tp:treatment-meta><tp:nomenclature><label>﻿</label><tp:taxon-name><object-id xmlns:xlink="http://www.w3.org/1999/xlink" content-type="arpha" xlink:type="simple">33485B29-28AD-5248-9B49-E1065845E20A</object-id><tp:taxon-name-part taxon-name-part-type="genus" reg="Chlaenius">Chlaenius</tp:taxon-name-part> (<tp:taxon-name-part taxon-name-part-type="subgenus" reg="Sphodromimus">Sphodromimus</tp:taxon-name-part>) <tp:taxon-name-part taxon-name-part-type="species" reg="enleensis">enleensis</tp:taxon-name-part></tp:taxon-name><tp:taxon-authority>Mandl, 1992</tp:taxon-authority><tp:taxon-status xmlns:xlink="http://www.w3.org/1999/xlink" xlink:type="simple">stat. nov.</tp:taxon-status><xref ref-type="fig" rid="F5">Figs 8</xref><xref ref-type="fig" rid="F6">, 10A, B</xref><xref ref-type="fig" rid="F7">, 16</xref><xref ref-type="fig" rid="F8">, 24</xref><xref ref-type="fig" rid="F11">, 32A–F</xref><xref ref-type="fig" rid="F11">, 33A–E</xref><xref ref-type="fig" rid="F14">, 40</xref><tp:nomenclature-citation-list><tp:nomenclature-citation><tp:taxon-name>
                <tp:taxon-name-part taxon-name-part-type="genus" reg="Chlaenius">Chlaenius</tp:taxon-name-part>
                <tp:taxon-name-part taxon-name-part-type="species" reg="flavofemoratus">flavofemoratus</tp:taxon-name-part>
                <tp:taxon-name-part taxon-name-part-type="subspecies" reg="enleensis">enleensis</tp:taxon-name-part>
              </tp:taxon-name><comment>Mandl, 1992: 100; <xref ref-type="bibr" rid="B19">Lorenz 1998</xref>: 318 (synonymized with <tp:taxon-name><tp:taxon-name-part taxon-name-part-type="genus" reg="Chlaenius">C.</tp:taxon-name-part><tp:taxon-name-part taxon-name-part-type="species" reg="flavofemoratus">flavofemoratus</tp:taxon-name-part></tp:taxon-name> Laporte,1834, catalogue); <xref ref-type="bibr" rid="B20">Lorenz 2005</xref>: 338 (catalogue); <xref ref-type="bibr" rid="B15">Kirschenhofer 2017</xref>: 491 (as a subspecies of <tp:taxon-name><tp:taxon-name-part taxon-name-part-type="genus" reg="Chlaenius">C.</tp:taxon-name-part><tp:taxon-name-part taxon-name-part-type="species" reg="flavofemoratus">flavofemoratus</tp:taxon-name-part></tp:taxon-name>; catalogue); <xref ref-type="bibr" rid="B3">Azadbakhsh and Kirschenhofer 2019</xref>: 1 (transferred to subgenus <tp:taxon-name><tp:taxon-name-part taxon-name-part-type="genus" reg="Chlaenius"/><tp:taxon-name-part taxon-name-part-type="subgenus" reg="Sphodromimus">Sphodromimus</tp:taxon-name-part></tp:taxon-name> from subgenus <tp:taxon-name><tp:taxon-name-part taxon-name-part-type="genus" reg="Chlaenius"/><tp:taxon-name-part taxon-name-part-type="subgenus" reg="Haplochlaenius">Haplochlaenius</tp:taxon-name-part></tp:taxon-name>).</comment></tp:nomenclature-citation><tp:nomenclature-citation><tp:taxon-name>
                <tp:taxon-name-part taxon-name-part-type="genus" reg="Chlaenius"/>
                <tp:taxon-name-part taxon-name-part-type="species" reg="tamdaoensis">tamdaoensis</tp:taxon-name-part>
              </tp:taxon-name><comment>Kirschenhofer, 2003: 32 (type locality: Vietnam, Tam Dao; genus <tp:taxon-name><tp:taxon-name-part taxon-name-part-type="genus" reg="Chlaenius">Chlaenius</tp:taxon-name-part></tp:taxon-name>, subgenus <tp:taxon-name><tp:taxon-name-part taxon-name-part-type="genus" reg="Chlaenius"/><tp:taxon-name-part taxon-name-part-type="subgenus" reg="Haplochlaenius">Haplochlaenius</tp:taxon-name-part></tp:taxon-name>); <xref ref-type="bibr" rid="B20">Lorenz 2005</xref>: 342 (catalogue); <xref ref-type="bibr" rid="B3">Azadbakhsh and Kirschenhofer 2019</xref>: 1 (genus <tp:taxon-name><tp:taxon-name-part taxon-name-part-type="genus" reg="Chlaenius">Chlaenius</tp:taxon-name-part></tp:taxon-name>, subgenus <tp:taxon-name><tp:taxon-name-part taxon-name-part-type="genus" reg="Chlaenius"/><tp:taxon-name-part taxon-name-part-type="subgenus" reg="Sphodromimus">Sphodromimus</tp:taxon-name-part></tp:taxon-name>) syn. nov.</comment></tp:nomenclature-citation></tp:nomenclature-citation-list></tp:nomenclature><tp:treatment-sec sec-type="type locality" id="SECID0E3GBI"><title>Type locality.</title><p>Indo Chine.</p></tp:treatment-sec><tp:treatment-sec sec-type="material" id="SECID0EBHBI"><title>Material examined.</title><p>Total 5 specimens. <bold>Vietnam</bold>: <bold><italic>Holotype</italic></bold>, Male (<named-content xmlns:xlink="http://www.w3.org/1999/xlink" content-type="dwc:institutional_code" xlink:title="Naturhistorisches Museum Basel" xlink:href="http://grbio.org/institution/naturhistorisches-museum-basel-0" xlink:type="simple">NHMB</named-content>), Indo Chine coll. Dussault/ En-Le 1908/Chl (<tp:taxon-name><tp:taxon-name-part taxon-name-part-type="genus" reg="Chlaenius"/><tp:taxon-name-part taxon-name-part-type="subgenus" reg="Macrochlaeniles">Macrochlaeniles</tp:taxon-name-part></tp:taxon-name>) <tp:taxon-name><tp:taxon-name-part taxon-name-part-type="genus" reg="Chlaenius"/><tp:taxon-name-part taxon-name-part-type="subgenus" reg="Macrochlaeniles"/><tp:taxon-name-part taxon-name-part-type="species" reg="flavofemoratus">flavofemoratus</tp:taxon-name-part><tp:taxon-name-part taxon-name-part-type="infraspecific-rank">ssp.</tp:taxon-name-part><tp:taxon-name-part taxon-name-part-type="subspecies" reg="enleensis">enleensis</tp:taxon-name-part></tp:taxon-name> Dr. K. MANDL det. 1978/Holotype [red label]. <bold><italic>Paratype</italic></bold> (<abbrev xmlns:xlink="http://www.w3.org/1999/xlink" xlink:title="working collection David W. Wrase, Gusow-Platkow, Germany" id="ABBRID0EPIBI" xlink:type="simple">DWC</abbrev>, photo), 1 ♂ (<named-content xmlns:xlink="http://www.w3.org/1999/xlink" content-type="dwc:institutional_code" xlink:title="Institute of Zoology, Chinese Academy of Sciences" xlink:href="http://grbio.org/institution/institute-zoology-chinese-academy-sciences" xlink:type="simple">IZAS</named-content>), Vietnam, Tam Dao, 20–28.VI.1990, Dr. Blazicek lgt./Paratypus, <tp:taxon-name><tp:taxon-name-part taxon-name-part-type="genus" reg="Chlaenius">Chlaenius</tp:taxon-name-part> (<tp:taxon-name-part taxon-name-part-type="subgenus" reg="Haplochlaenius">Haplochlaenius</tp:taxon-name-part>) <tp:taxon-name-part taxon-name-part-type="species" reg="tamdaoensis">tamdaoensis</tp:taxon-name-part></tp:taxon-name> mihi det. Kirschenhofer 2001[red label]/COLL WRASE, BERLIN; 1 ♂ (<named-content xmlns:xlink="http://www.w3.org/1999/xlink" content-type="dwc:institutional_code" xlink:title="Institute of Zoology, Chinese Academy of Sciences" xlink:href="http://grbio.org/institution/institute-zoology-chinese-academy-sciences" xlink:type="simple">IZAS</named-content>), Vietnam, Tam Dao, 60 km NW Hanoi, 900 m, 1997 May-June, S. Ryabov [internal sac fully everted]; 1 ♂ (<named-content xmlns:xlink="http://www.w3.org/1999/xlink" content-type="dwc:institutional_code" xlink:title="Institute of Zoology, Chinese Academy of Sciences" xlink:href="http://grbio.org/institution/institute-zoology-chinese-academy-sciences" xlink:type="simple">IZAS</named-content>), Vietnam, Cao Bang, Nguen Binh, 800 m, 2003.V.13, S. Ryabov [internal sac partially everted]; 1 ♂ (<named-content xmlns:xlink="http://www.w3.org/1999/xlink" content-type="dwc:institutional_code" xlink:title="Institute of Zoology, Chinese Academy of Sciences" xlink:href="http://grbio.org/institution/institute-zoology-chinese-academy-sciences" xlink:type="simple">IZAS</named-content>), Tonkin, Hoa-Binh, leg. A. de Cooman [genitalia damaged by dermestes beetle].</p></tp:treatment-sec><tp:treatment-sec sec-type="diagnosis" id="SECID0ERJBI"><title>Diagnosis.</title><p>Pronotum green to coppery. <abbrev xmlns:xlink="http://www.w3.org/1999/xlink" xlink:title="width of pronotum" id="ABBRID0EXJBI" xlink:type="simple">PW</abbrev>/<abbrev xmlns:xlink="http://www.w3.org/1999/xlink" xlink:title="length of pronotum" id="ABBRID0E2JBI" xlink:type="simple">PL</abbrev> = 1.06–1.12; <abbrev xmlns:xlink="http://www.w3.org/1999/xlink" xlink:title="width of apical pronotum" id="ABBRID0E6JBI" xlink:type="simple">PAW</abbrev>/<abbrev xmlns:xlink="http://www.w3.org/1999/xlink" xlink:title="width of basal pronotum" id="ABBRID0EDKBI" xlink:type="simple">PBW</abbrev> = 0.82–0.95 (Fig. <xref ref-type="fig" rid="F8">24</xref>); pronotum cordate with anterior angles rounded, not projected forward; disc sparsely punctate and pubescent, with shallow transverse rugosities. Elytral intervals gently convex throughout; densely punctate and pubescent. Hind wings reduced. Metepisterna short; <abbrev xmlns:xlink="http://www.w3.org/1999/xlink" xlink:title="width of metepisternum" id="ABBRID0ELKBI" xlink:type="simple">MW</abbrev>/<abbrev xmlns:xlink="http://www.w3.org/1999/xlink" xlink:title="length of metepisternum" id="ABBRID0EPKBI" xlink:type="simple">ML</abbrev> = 1.11–1.17 (Fig. <xref ref-type="fig" rid="F7">16</xref>). Apex of femora dark brown or yellow-brown, the rest of legs black.</p></tp:treatment-sec><tp:treatment-sec sec-type="description" id="SECID0EXKBI"><title>Description.</title><p><abbrev xmlns:xlink="http://www.w3.org/1999/xlink" xlink:title="length of body" id="ABBRID0E4KBI" xlink:type="simple">BL</abbrev> = 21.7–24.1 mm, <abbrev xmlns:xlink="http://www.w3.org/1999/xlink" xlink:title="width of body" id="ABBRID0EBLBI" xlink:type="simple">BW</abbrev> = 8.2–8.7 mm. <abbrev xmlns:xlink="http://www.w3.org/1999/xlink" xlink:title="length of pronotum" id="ABBRID0EFLBI" xlink:type="simple">PL</abbrev> = 4.5–4.9 mm, <abbrev xmlns:xlink="http://www.w3.org/1999/xlink" xlink:title="width of pronotum" id="ABBRID0EJLBI" xlink:type="simple">PW</abbrev> = 5.0–5.3 mm, <abbrev xmlns:xlink="http://www.w3.org/1999/xlink" xlink:title="width of metepisternum" id="ABBRID0ENLBI" xlink:type="simple">MW</abbrev> = 2.0–2.1 mm, <abbrev xmlns:xlink="http://www.w3.org/1999/xlink" xlink:title="length of metepisternum" id="ABBRID0ERLBI" xlink:type="simple">ML</abbrev> = 1.7–1.8 mm. Head, elytra, venter dark and black; pronotum green to coppery; antennae, labial and maxillary palpi, apex of mouthparts and tarsomeres dark brown; apex of femora dark brown or yellow-brown, the rest of legs black.</p><p><bold><italic>Head</italic>.</bold> Vertex finely punctate, pubescent, without a distinct glabrous area; antennae long, reaching middle of elytra; antennomere 3 ~ 1.5× longer than antennomere 4.</p><p><bold><italic>Pronotum</italic></bold> cordiform, <abbrev xmlns:xlink="http://www.w3.org/1999/xlink" xlink:title="width of pronotum" id="ABBRID0EDMBI" xlink:type="simple">PW</abbrev>/<abbrev xmlns:xlink="http://www.w3.org/1999/xlink" xlink:title="length of pronotum" id="ABBRID0EHMBI" xlink:type="simple">PL</abbrev> = 1.06–1.12 (Fig. <xref ref-type="fig" rid="F8">24</xref>), widest at apical third; anterior margin slightly concave, <abbrev xmlns:xlink="http://www.w3.org/1999/xlink" xlink:title="width of apical pronotum" id="ABBRID0EPMBI" xlink:type="simple">PAW</abbrev>/<abbrev xmlns:xlink="http://www.w3.org/1999/xlink" xlink:title="width of basal pronotum" id="ABBRID0ETMBI" xlink:type="simple">PBW</abbrev> = 0.82–0.95; lateral margins distinctly narrowed from middle to base, slightly sinuate before posterior angles; anterior angles rounded, not projected forward; posterior angles nearly right angled, rounded at tips; disc gently convex, sparsely punctate and pubescent, with shallow, transverse rugosities, without glabrous area; median line distinct, fine, not reaching anterior margin and base; basal foveae deeply arcuate, punctate and pubescent.</p><p><bold><italic>Elytra</italic></bold> elongate, <abbrev xmlns:xlink="http://www.w3.org/1999/xlink" xlink:title="length of elytra" id="ABBRID0E5MBI" xlink:type="simple">EL</abbrev>/<abbrev xmlns:xlink="http://www.w3.org/1999/xlink" xlink:title="width of body" id="ABBRID0ECNBI" xlink:type="simple">BW</abbrev> = 1.58–2.22, gently convex near anterior third, widest near posterior third, rounded at apex in males; striae with deep punctures; parascutellar striae well developed; parascutellar pores present; intervals gently convex throughout, densely punctate and pubescent; sutural angles sharp at tips; hind wings reduced.</p><p><bold><italic>Venter</italic></bold> densely punctate, pubescent, metepisterna (Fig. <xref ref-type="fig" rid="F7">16</xref>) short, <abbrev xmlns:xlink="http://www.w3.org/1999/xlink" xlink:title="width of metepisternum" id="ABBRID0ERNBI" xlink:type="simple">MW</abbrev>/<abbrev xmlns:xlink="http://www.w3.org/1999/xlink" xlink:title="length of metepisternum" id="ABBRID0EVNBI" xlink:type="simple">ML</abbrev> = 1.11–1.17; abdominal sternites III–VI with one setiferous puncture each side, sternite VII with one pair of setiferous punctures in males; all abdominal sternites with distinct impressions laterally.</p><p><bold><italic>Legs</italic></bold> long and slender; tarsi nearly smooth dorsally.</p><p><bold><italic>Male genitalia</italic>.</bold> Median lobe (Figs <xref ref-type="fig" rid="F11">32B–E</xref>, <xref ref-type="fig" rid="F11">33B–E</xref>) long, strongly bent to ventral side; apical orifice opened dorsally, long and wide, not reaching basal bulb; in dorsal view, apical lamella linear, longer than basal width (Figs <xref ref-type="fig" rid="F11">32A</xref>, <xref ref-type="fig" rid="F11">33A</xref>), distinctly bent to right side, with a denticulation laterally in the middle, left denticulation distinctly larger than the right one; in left lateral view, apical portion slightly bent dorsally at apex, basal orifice ~ 90° relative to preapical shaft; left paramere larger than right paramere, both helically curved; endophallus (Fig. <xref ref-type="fig" rid="F11">32F</xref>) with flagellum helically thick and straight; basal part of flagellum with irregular bursa; apical part of flagellum with triangular sclerite.</p><fig id="F11" position="float" orientation="portrait"><object-id xmlns:xlink="http://www.w3.org/1999/xlink" content-type="doi" xlink:type="simple">10.3897/zookeys.1135.93843.figures31-33</object-id><object-id xmlns:xlink="http://www.w3.org/1999/xlink" content-type="arpha" xlink:type="simple">31AEC942-F74D-5A7B-9B0A-505B31FF0C70</object-id><label>Figures 31–33.</label><caption><p>Aedeagus of <italic><tp:taxon-name><tp:taxon-name-part taxon-name-part-type="genus" reg="Sphodromimus">Sphodromimus</tp:taxon-name-part></tp:taxon-name></italic> spp. <bold>31</bold><tp:taxon-name><tp:taxon-name-part taxon-name-part-type="genus" reg="Chlaenius">Chlaenius</tp:taxon-name-part> (<tp:taxon-name-part taxon-name-part-type="subgenus" reg="Sphodromimus">Sphodromimus</tp:taxon-name-part>) <tp:taxon-name-part taxon-name-part-type="species" reg="davidi">davidi</tp:taxon-name-part></tp:taxon-name> nom. nov. (Guangdong, Xinyi) <bold>32</bold><tp:taxon-name><tp:taxon-name-part taxon-name-part-type="genus" reg="Chlaenius">C.</tp:taxon-name-part> (<tp:taxon-name-part taxon-name-part-type="subgenus" reg="Sphodromimus">Sphodromimus</tp:taxon-name-part>) <tp:taxon-name-part taxon-name-part-type="species" reg="enleensis">enleensis</tp:taxon-name-part></tp:taxon-name> Mandl, 1992 (Vietnam, Tam Dao) <bold>33</bold><tp:taxon-name><tp:taxon-name-part taxon-name-part-type="genus" reg="Chlaenius">C.</tp:taxon-name-part> (<tp:taxon-name-part taxon-name-part-type="subgenus" reg="Sphodromimus">Sphodromimus</tp:taxon-name-part>) <tp:taxon-name-part taxon-name-part-type="species" reg="enleensis">enleensis</tp:taxon-name-part></tp:taxon-name> Mandl, 1992 (holotype, “Indo Chine”) <bold>A</bold> apical lamella <bold>B</bold> left lateral view <bold>C</bold> dorsal view <bold>D</bold> ventral view <bold>E</bold> right lateral view <bold>F</bold> endophallus. Left scale bars: 0.5 mm (<bold>A</bold>); right scale bars: 1.0 mm (<bold>B–F</bold>).</p></caption><graphic xmlns:xlink="http://www.w3.org/1999/xlink" xlink:href="zookeys-1135-061_article-93843__-g011.jpg" position="float" orientation="portrait" xlink:type="simple" id="oo_780985.jpg"><uri content-type="original_file" xlink:type="simple">https://binary.pensoft.net/fig/780985</uri></graphic></fig><fig id="F12" position="float" orientation="portrait"><object-id xmlns:xlink="http://www.w3.org/1999/xlink" content-type="doi" xlink:type="simple">10.3897/zookeys.1135.93843.figures34-36</object-id><object-id xmlns:xlink="http://www.w3.org/1999/xlink" content-type="arpha" xlink:type="simple">ABA19EDB-A60B-5B0B-85DC-2E09C15F4711</object-id><label>Figures 34–36.</label><caption><p>Internal reproductive system of females <bold>34A–C</bold><tp:taxon-name><tp:taxon-name-part taxon-name-part-type="genus" reg="Chlaenius">Chlaenius</tp:taxon-name-part> (<tp:taxon-name-part taxon-name-part-type="subgenus" reg="Sphodromimus">Sphodromimus</tp:taxon-name-part>) <tp:taxon-name-part taxon-name-part-type="species" reg="caperatus">caperatus</tp:taxon-name-part></tp:taxon-name> sp. nov., paratype <bold>35A–C</bold><tp:taxon-name><tp:taxon-name-part taxon-name-part-type="genus" reg="Chlaenius">C.</tp:taxon-name-part> (<tp:taxon-name-part taxon-name-part-type="subgenus" reg="Sphodromimus">Sphodromimus</tp:taxon-name-part>) <tp:taxon-name-part taxon-name-part-type="species" reg="hunanus">hunanus</tp:taxon-name-part></tp:taxon-name> (Morvan, 1997) <bold>36A–C</bold><tp:taxon-name><tp:taxon-name-part taxon-name-part-type="genus" reg="Chlaenius">C.</tp:taxon-name-part> (<tp:taxon-name-part taxon-name-part-type="subgenus" reg="Sphodromimus">Sphodromimus</tp:taxon-name-part>) <tp:taxon-name-part taxon-name-part-type="species" reg="deuvei">deuvei</tp:taxon-name-part></tp:taxon-name> (Morvan, 1997) <bold>A</bold> spermatheca <bold>B</bold> dorsal view <bold>C</bold> ventral view. Vertical scale bars: 0.5 mm (<bold>A)</bold>; horizontal scale bars: 1.0 mm (<bold>B, C</bold>)</p></caption><graphic xmlns:xlink="http://www.w3.org/1999/xlink" xlink:href="zookeys-1135-061_article-93843__-g012.jpg" position="float" orientation="portrait" xlink:type="simple" id="oo_780986.jpg"><uri content-type="original_file" xlink:type="simple">https://binary.pensoft.net/fig/780986</uri></graphic></fig><fig id="F13" position="float" orientation="portrait"><object-id xmlns:xlink="http://www.w3.org/1999/xlink" content-type="doi" xlink:type="simple">10.3897/zookeys.1135.93843.figures37-39</object-id><object-id xmlns:xlink="http://www.w3.org/1999/xlink" content-type="arpha" xlink:type="simple">A2B4EAC9-8E03-5549-8336-F55A89E32728</object-id><label>Figures 37–39.</label><caption><p>Internal reproductive system of females <bold>37</bold><tp:taxon-name><tp:taxon-name-part taxon-name-part-type="genus" reg="Chlaenius">Chlaenius</tp:taxon-name-part> (<tp:taxon-name-part taxon-name-part-type="subgenus" reg="Sphodromimus">Sphodromimus</tp:taxon-name-part>) <tp:taxon-name-part taxon-name-part-type="species" reg="yinggelingensis">yinggelingensis</tp:taxon-name-part></tp:taxon-name> sp. nov., paratype <bold>38</bold><tp:taxon-name><tp:taxon-name-part taxon-name-part-type="genus" reg="Chlaenius">C.</tp:taxon-name-part> (<tp:taxon-name-part taxon-name-part-type="subgenus" reg="Sphodromimus">Sphodromimus</tp:taxon-name-part>) <tp:taxon-name-part taxon-name-part-type="species" reg="flavofemoratus">flavofemoratus</tp:taxon-name-part></tp:taxon-name> Laporte, 1834 <bold>39</bold><tp:taxon-name><tp:taxon-name-part taxon-name-part-type="genus" reg="Chlaenius">C.</tp:taxon-name-part> (<tp:taxon-name-part taxon-name-part-type="subgenus" reg="Sphodromimus">Sphodromimus</tp:taxon-name-part>) <tp:taxon-name-part taxon-name-part-type="species" reg="davidi">davidi</tp:taxon-name-part></tp:taxon-name> nom. nov. <bold>A</bold> bursa copulatrix <bold>B</bold> dorsal view <bold>C</bold> ventral view. Scale bars: 1.0 mm.</p></caption><graphic xmlns:xlink="http://www.w3.org/1999/xlink" xlink:href="zookeys-1135-061_article-93843__-g013.jpg" position="float" orientation="portrait" xlink:type="simple" id="oo_780987.jpg"><uri content-type="original_file" xlink:type="simple">https://binary.pensoft.net/fig/780987</uri></graphic></fig><p><bold><italic>Female genitalia</italic></bold> unknown.</p></tp:treatment-sec><tp:treatment-sec sec-type="distribution" id="SECID0EAWBI"><title>Distribution.</title><p>(Fig. <xref ref-type="fig" rid="F14">40</xref>) Vietnam (Indo Chine). We mark En-le, Yunnan on the map with a question mark ‘?’.</p><fig id="F14" position="float" orientation="portrait"><object-id xmlns:xlink="http://www.w3.org/1999/xlink" content-type="doi" xlink:type="simple">10.3897/zookeys.1135.93843.figure40</object-id><object-id xmlns:xlink="http://www.w3.org/1999/xlink" content-type="arpha" xlink:type="simple">B187D6BD-673C-52F4-99D0-BEFB7C202691</object-id><label>Figure 40.</label><caption><p>Distribution of <tp:taxon-name><tp:taxon-name-part taxon-name-part-type="genus" reg="Chlaenius">Chlaenius</tp:taxon-name-part> (<tp:taxon-name-part taxon-name-part-type="subgenus" reg="Sphodromimus">Sphodromimus</tp:taxon-name-part>)</tp:taxon-name> species in China and adjacent areas (a possible distribution of <italic><tp:taxon-name><tp:taxon-name-part taxon-name-part-type="genus" reg="Chlaenius">C.</tp:taxon-name-part><tp:taxon-name-part taxon-name-part-type="species" reg="enleensis">enleensis</tp:taxon-name-part></tp:taxon-name></italic>, En-le, Yunnan, represented by a question mark).</p></caption><graphic xmlns:xlink="http://www.w3.org/1999/xlink" xlink:href="zookeys-1135-061_article-93843__-g014.jpg" position="float" orientation="portrait" xlink:type="simple" id="oo_780988.jpg"><uri content-type="original_file" xlink:type="simple">https://binary.pensoft.net/fig/780988</uri></graphic></fig></tp:treatment-sec><tp:treatment-sec sec-type="remarks" id="SECID0ENXBI"><title>Remarks.</title><p><xref ref-type="bibr" rid="B19">Lorenz (1998)</xref> and <xref ref-type="bibr" rid="B20">Lorenz (2005)</xref> proposed <italic><tp:taxon-name><tp:taxon-name-part taxon-name-part-type="genus" reg="Chlaenius">C.</tp:taxon-name-part><tp:taxon-name-part taxon-name-part-type="species" reg="flavofemoratus">flavofemoratus</tp:taxon-name-part><tp:taxon-name-part taxon-name-part-type="subspecies" reg="enleensis">enleensis</tp:taxon-name-part></tp:taxon-name></italic> Mandl, 1992 as a synonym of <italic><tp:taxon-name><tp:taxon-name-part taxon-name-part-type="genus" reg="Chlaenius">C.</tp:taxon-name-part><tp:taxon-name-part taxon-name-part-type="species" reg="flavofemoratus">flavofemoratus</tp:taxon-name-part></tp:taxon-name></italic>, but <xref ref-type="bibr" rid="B15">Kirschenhofer (2017)</xref> treated it as a distinct subspecies. Based on its original description, its pronotum longer than <italic><tp:taxon-name><tp:taxon-name-part taxon-name-part-type="genus" reg="Chlaenius">C.</tp:taxon-name-part><tp:taxon-name-part taxon-name-part-type="species" reg="flavofemoratus">flavofemoratus</tp:taxon-name-part></tp:taxon-name></italic>, and black femora indicated it probably represented a different species. After the examination of the holotype and its dissected genitalia, we find that it has the same apical lamella as <italic><tp:taxon-name><tp:taxon-name-part taxon-name-part-type="genus" reg="Chlaenius">C.</tp:taxon-name-part><tp:taxon-name-part taxon-name-part-type="species" reg="tamdaoensis">tamdaoensis</tp:taxon-name-part></tp:taxon-name></italic>. As a consequence of this surprising discovery, the locality should also be critically revised. The labels of the holotype contain two localities (“En-le” and “Indo Chine”), the latter including today’s Vietnam. Based on the type locality of <italic><tp:taxon-name><tp:taxon-name-part taxon-name-part-type="genus" reg="Chlaenius">C.</tp:taxon-name-part><tp:taxon-name-part taxon-name-part-type="species" reg="tamdaoensis">tamdaoensis</tp:taxon-name-part></tp:taxon-name></italic>, it is very unlikely that <italic><tp:taxon-name><tp:taxon-name-part taxon-name-part-type="genus" reg="Chlaenius">C.</tp:taxon-name-part><tp:taxon-name-part taxon-name-part-type="species" reg="flavofemoratus">flavofemoratus</tp:taxon-name-part><tp:taxon-name-part taxon-name-part-type="subspecies" reg="enleensis">enleensis</tp:taxon-name-part></tp:taxon-name></italic> also occurs in Yunnan’s En-le. Hence, we think that the label of En-le is likely to be the wrong one and may have been erroneously added, as it rarely happened in the historical collections of the <named-content xmlns:xlink="http://www.w3.org/1999/xlink" content-type="dwc:institutional_code" xlink:title="Naturhistorisches Museum Basel" xlink:href="http://grbio.org/institution/naturhistorisches-museum-basel-0" xlink:type="simple">NHMB</named-content> (e.g., <xref ref-type="bibr" rid="B7">Caldara et al. 2022</xref>). We upgrade <italic><tp:taxon-name><tp:taxon-name-part taxon-name-part-type="genus" reg="Chlaenius">C.</tp:taxon-name-part><tp:taxon-name-part taxon-name-part-type="species" reg="enleensis">enleensis</tp:taxon-name-part></tp:taxon-name></italic> as a valid species and consequently treat <italic><tp:taxon-name><tp:taxon-name-part taxon-name-part-type="genus" reg="Chlaenius">C.</tp:taxon-name-part><tp:taxon-name-part taxon-name-part-type="species" reg="tamdaoensis">tamdaoensis</tp:taxon-name-part></tp:taxon-name></italic> as synonym of <italic><tp:taxon-name><tp:taxon-name-part taxon-name-part-type="genus" reg="Chlaenius">C.</tp:taxon-name-part><tp:taxon-name-part taxon-name-part-type="species" reg="enleensis">enleensis</tp:taxon-name-part></tp:taxon-name></italic>.</p></tp:treatment-sec><tp:treatment-sec><!--Section generated to contain objects referenced in tp:taxon-treatment.--><fig id="F5" position="float" orientation="portrait"><object-id xmlns:xlink="http://www.w3.org/1999/xlink" content-type="doi" xlink:type="simple">10.3897/zookeys.1135.93843.figures7-8</object-id><object-id xmlns:xlink="http://www.w3.org/1999/xlink" content-type="arpha" xlink:type="simple">23451A05-4A43-5DB2-9F66-542C9D4FD053</object-id><label>Figures 7, 8.</label><caption><p><bold>7A, B</bold><tp:taxon-name><tp:taxon-name-part taxon-name-part-type="genus" reg="Chlaenius">Chlaenius</tp:taxon-name-part> (<tp:taxon-name-part taxon-name-part-type="subgenus" reg="Sphodromimus">Sphodromimus</tp:taxon-name-part>) <tp:taxon-name-part taxon-name-part-type="species" reg="flavofemoratus">flavofemoratus</tp:taxon-name-part></tp:taxon-name> Laporte, 1834 (male, Yunnan, Menglun) <bold>C</bold><tp:taxon-name><tp:taxon-name-part taxon-name-part-type="genus" reg="Chlaenius">C.</tp:taxon-name-part> (<tp:taxon-name-part taxon-name-part-type="subgenus" reg="Sphodromimus">Sphodromimus</tp:taxon-name-part>) <tp:taxon-name-part taxon-name-part-type="species" reg="flavofemoratus">flavofemoratus</tp:taxon-name-part></tp:taxon-name> Laporte, 1834 (female, Yunnan, Menglun) <bold>8</bold><tp:taxon-name><tp:taxon-name-part taxon-name-part-type="genus" reg="Chlaenius">C.</tp:taxon-name-part> (<tp:taxon-name-part taxon-name-part-type="subgenus" reg="Sphodromimus">Sphodromimus</tp:taxon-name-part>) <tp:taxon-name-part taxon-name-part-type="species" reg="enleensis">enleensis</tp:taxon-name-part></tp:taxon-name> Mandl, 1992 (holotype, Indo Chine) Scale bars: 5.0 mm.</p></caption><graphic xmlns:xlink="http://www.w3.org/1999/xlink" xlink:href="zookeys-1135-061_article-93843__-g005.jpg" position="float" orientation="portrait" xlink:type="simple" id="oo_780979.jpg"><uri content-type="original_file" xlink:type="simple">https://binary.pensoft.net/fig/780979</uri></graphic></fig><fig id="F6" position="float" orientation="portrait"><object-id xmlns:xlink="http://www.w3.org/1999/xlink" content-type="doi" xlink:type="simple">10.3897/zookeys.1135.93843.figures9-10</object-id><object-id xmlns:xlink="http://www.w3.org/1999/xlink" content-type="arpha" xlink:type="simple">12D6BCD3-52E8-56A6-937F-CD4A8094EFE5</object-id><label>Figures 9, 10.</label><caption><p><bold>9A, B</bold><tp:taxon-name><tp:taxon-name-part taxon-name-part-type="genus" reg="Chlaenius">Chlaenius</tp:taxon-name-part> (<tp:taxon-name-part taxon-name-part-type="subgenus" reg="Sphodromimus">Sphodromimus</tp:taxon-name-part>) <tp:taxon-name-part taxon-name-part-type="species" reg="davidi">davidi</tp:taxon-name-part></tp:taxon-name> nom. nov. (male, Guangdong, Xinyi) <bold>10A, B</bold><tp:taxon-name><tp:taxon-name-part taxon-name-part-type="genus" reg="Chlaenius">C.</tp:taxon-name-part> (<tp:taxon-name-part taxon-name-part-type="subgenus" reg="Sphodromimus">Sphodromimus</tp:taxon-name-part>) <tp:taxon-name-part taxon-name-part-type="species" reg="enleensis">enleensis</tp:taxon-name-part></tp:taxon-name> (male, Vietnam, Tam Dao). Scale bars: 5.0 mm.</p></caption><graphic xmlns:xlink="http://www.w3.org/1999/xlink" xlink:href="zookeys-1135-061_article-93843__-g006.jpg" position="float" orientation="portrait" xlink:type="simple" id="oo_780980.jpg"><uri content-type="original_file" xlink:type="simple">https://binary.pensoft.net/fig/780980</uri></graphic></fig><fig id="F7" position="float" orientation="portrait"><object-id xmlns:xlink="http://www.w3.org/1999/xlink" content-type="doi" xlink:type="simple">10.3897/zookeys.1135.93843.figures11-16</object-id><object-id xmlns:xlink="http://www.w3.org/1999/xlink" content-type="arpha" xlink:type="simple">81CCB42D-839E-5EF8-89D9-2D85C7AD42E1</object-id><label>Figures 11–16.</label><caption><p>Metepisternum features of <italic><tp:taxon-name><tp:taxon-name-part taxon-name-part-type="genus" reg="Sphodromimus">Sphodromimus</tp:taxon-name-part></tp:taxon-name></italic> spp. <bold>11</bold><tp:taxon-name><tp:taxon-name-part taxon-name-part-type="genus" reg="Chlaenius">Chlaenius</tp:taxon-name-part> (<tp:taxon-name-part taxon-name-part-type="subgenus" reg="Sphodromimus">Sphodromimus</tp:taxon-name-part>) <tp:taxon-name-part taxon-name-part-type="species" reg="caperatus">caperatus</tp:taxon-name-part></tp:taxon-name> sp. nov., holotype <bold>12</bold><tp:taxon-name><tp:taxon-name-part taxon-name-part-type="genus" reg="Chlaenius">C.</tp:taxon-name-part> (<tp:taxon-name-part taxon-name-part-type="subgenus" reg="Sphodromimus">S.</tp:taxon-name-part>) <tp:taxon-name-part taxon-name-part-type="species" reg="yinggelingensis">yinggelingensis</tp:taxon-name-part></tp:taxon-name> sp. nov., holotype <bold>13</bold><tp:taxon-name><tp:taxon-name-part taxon-name-part-type="genus" reg="Chlaenius">C.</tp:taxon-name-part> (<tp:taxon-name-part taxon-name-part-type="subgenus" reg="Sphodromimus">S.</tp:taxon-name-part>) <tp:taxon-name-part taxon-name-part-type="species" reg="pilosus">pilosus</tp:taxon-name-part></tp:taxon-name> (Casale, 1984), male <bold>14</bold><tp:taxon-name><tp:taxon-name-part taxon-name-part-type="genus" reg="Chlaenius">C.</tp:taxon-name-part> (<tp:taxon-name-part taxon-name-part-type="subgenus" reg="Sphodromimus">S.</tp:taxon-name-part>) <tp:taxon-name-part taxon-name-part-type="species" reg="flavofemoratus">flavofemoratus</tp:taxon-name-part></tp:taxon-name> Laporte, 1834, male <bold>15</bold><tp:taxon-name><tp:taxon-name-part taxon-name-part-type="genus" reg="Chlaenius">C.</tp:taxon-name-part> (<tp:taxon-name-part taxon-name-part-type="subgenus" reg="Sphodromimus">S.</tp:taxon-name-part>) <tp:taxon-name-part taxon-name-part-type="species" reg="davidi">davidi</tp:taxon-name-part></tp:taxon-name> nom. nov.; male <bold>16</bold><tp:taxon-name><tp:taxon-name-part taxon-name-part-type="genus" reg="Chlaenius">C.</tp:taxon-name-part> (<tp:taxon-name-part taxon-name-part-type="subgenus" reg="Sphodromimus">S.</tp:taxon-name-part>) <tp:taxon-name-part taxon-name-part-type="species" reg="enleensis">enleensis</tp:taxon-name-part></tp:taxon-name> Mandl, 1992, male.</p></caption><graphic xmlns:xlink="http://www.w3.org/1999/xlink" xlink:href="zookeys-1135-061_article-93843__-g007.jpg" position="float" orientation="portrait" xlink:type="simple" id="oo_780981.jpg"><uri content-type="original_file" xlink:type="simple">https://binary.pensoft.net/fig/780981</uri></graphic></fig><fig id="F8" position="float" orientation="portrait"><object-id xmlns:xlink="http://www.w3.org/1999/xlink" content-type="doi" xlink:type="simple">10.3897/zookeys.1135.93843.figures17-24</object-id><object-id xmlns:xlink="http://www.w3.org/1999/xlink" content-type="arpha" xlink:type="simple">4F971C8B-ABE5-5A1A-B0B5-E4873DED9D27</object-id><label>Figures 17–24.</label><caption><p>Pronotum features of <italic><tp:taxon-name><tp:taxon-name-part taxon-name-part-type="genus" reg="Sphodromimus">Sphodromimus</tp:taxon-name-part></tp:taxon-name></italic> spp. <bold>17</bold><tp:taxon-name><tp:taxon-name-part taxon-name-part-type="genus" reg="Chlaenius">Chlaenius</tp:taxon-name-part> (<tp:taxon-name-part taxon-name-part-type="subgenus" reg="Sphodromimus">Sphodromimus</tp:taxon-name-part>) <tp:taxon-name-part taxon-name-part-type="species" reg="caperatus">caperatus</tp:taxon-name-part></tp:taxon-name> sp. nov.; holotype <bold>18</bold><tp:taxon-name><tp:taxon-name-part taxon-name-part-type="genus" reg="Chlaenius">C.</tp:taxon-name-part> (<tp:taxon-name-part taxon-name-part-type="subgenus" reg="Sphodromimus">S.</tp:taxon-name-part>) <tp:taxon-name-part taxon-name-part-type="species" reg="hunanus">hunanus</tp:taxon-name-part></tp:taxon-name> (Morvan, 1997) male <bold>19</bold><tp:taxon-name><tp:taxon-name-part taxon-name-part-type="genus" reg="Chlaenius">C.</tp:taxon-name-part> (<tp:taxon-name-part taxon-name-part-type="subgenus" reg="Sphodromimus">S.</tp:taxon-name-part>) <tp:taxon-name-part taxon-name-part-type="species" reg="deuvei">deuvei</tp:taxon-name-part></tp:taxon-name> (Morvan, 1997); male <bold>20</bold><tp:taxon-name><tp:taxon-name-part taxon-name-part-type="genus" reg="Chlaenius">C.</tp:taxon-name-part> (<tp:taxon-name-part taxon-name-part-type="subgenus" reg="Sphodromimus">S.</tp:taxon-name-part>) <tp:taxon-name-part taxon-name-part-type="species" reg="pilosus">pilosus</tp:taxon-name-part></tp:taxon-name> (Casale, 1984), male <bold>21</bold><tp:taxon-name><tp:taxon-name-part taxon-name-part-type="genus" reg="Chlaenius">C.</tp:taxon-name-part> (<tp:taxon-name-part taxon-name-part-type="subgenus" reg="Sphodromimus">S.</tp:taxon-name-part>) <tp:taxon-name-part taxon-name-part-type="species" reg="yinggelingensis">yinggelingensis</tp:taxon-name-part></tp:taxon-name> sp. nov.; holotype <bold>22</bold><tp:taxon-name><tp:taxon-name-part taxon-name-part-type="genus" reg="Chlaenius">C.</tp:taxon-name-part> (<tp:taxon-name-part taxon-name-part-type="subgenus" reg="Sphodromimus">S.</tp:taxon-name-part>) <tp:taxon-name-part taxon-name-part-type="species" reg="flavofemoratus">flavofemoratus</tp:taxon-name-part></tp:taxon-name> Laporte, 1834, male <bold>23</bold><tp:taxon-name><tp:taxon-name-part taxon-name-part-type="genus" reg="Chlaenius">C.</tp:taxon-name-part> (<tp:taxon-name-part taxon-name-part-type="subgenus" reg="Sphodromimus">S.</tp:taxon-name-part>) <tp:taxon-name-part taxon-name-part-type="species" reg="davidi">davidi</tp:taxon-name-part></tp:taxon-name> nom. nov., male <bold>24</bold><tp:taxon-name><tp:taxon-name-part taxon-name-part-type="genus" reg="Chlaenius">C.</tp:taxon-name-part> (<tp:taxon-name-part taxon-name-part-type="subgenus" reg="Sphodromimus">S.</tp:taxon-name-part>) <tp:taxon-name-part taxon-name-part-type="species" reg="enleensis">enleensis</tp:taxon-name-part></tp:taxon-name> Mandl, 1992, male. Scale bars: 1.0 mm.</p></caption><graphic xmlns:xlink="http://www.w3.org/1999/xlink" xlink:href="zookeys-1135-061_article-93843__-g008.jpg" position="float" orientation="portrait" xlink:type="simple" id="oo_780982.jpg"><uri content-type="original_file" xlink:type="simple">https://binary.pensoft.net/fig/780982</uri></graphic></fig></tp:treatment-sec><ref-list><ref id="B19"><mixed-citation xmlns:xlink="http://www.w3.org/1999/xlink" xlink:type="simple"><person-group><name name-style="western"><surname>Lorenz</surname><given-names>W</given-names></name></person-group> (<year>1998</year>) <source>Systematic List of Extant Ground Beetles of the World.</source><publisher-name>Wolfgang Lorenz</publisher-name>, <publisher-loc>Tutzing</publisher-loc>, <size units="page">502 pp</size>.</mixed-citation></ref><ref id="B20"><mixed-citation xmlns:xlink="http://www.w3.org/1999/xlink" xlink:type="simple"><person-group><name name-style="western"><surname>Lorenz</surname><given-names>W</given-names></name></person-group> (<year>2005</year>) <source>Systematic List of Extant Ground Beetles of the World (<tp:taxon-name><tp:taxon-name-part taxon-name-part-type="class">Insecta</tp:taxon-name-part></tp:taxon-name><tp:taxon-name><tp:taxon-name-part taxon-name-part-type="order">Coleoptera</tp:taxon-name-part></tp:taxon-name><tp:taxon-name><tp:taxon-name-part taxon-name-part-type="superfamily">Geadephaga</tp:taxon-name-part></tp:taxon-name>: <tp:taxon-name><tp:taxon-name-part taxon-name-part-type="family">Trachypachidae</tp:taxon-name-part></tp:taxon-name> and <tp:taxon-name><tp:taxon-name-part taxon-name-part-type="family">Carabidae</tp:taxon-name-part></tp:taxon-name> incl. <tp:taxon-name><tp:taxon-name-part taxon-name-part-type="subfamily">Paussinae</tp:taxon-name-part></tp:taxon-name>, <tp:taxon-name><tp:taxon-name-part taxon-name-part-type="subfamily">Cicindelinae</tp:taxon-name-part></tp:taxon-name>, <tp:taxon-name><tp:taxon-name-part taxon-name-part-type="subfamily">Rhysodinae</tp:taxon-name-part></tp:taxon-name>), second edition.</source><publisher-name>Wolfgang Lorenz</publisher-name>, <publisher-loc>Tutzing</publisher-loc>, <size units="page">530 pp</size>.</mixed-citation></ref><ref id="B15"><mixed-citation xmlns:xlink="http://www.w3.org/1999/xlink" xlink:type="simple"><person-group><name name-style="western"><surname>Kirschenhofer</surname><given-names>E</given-names></name></person-group> (<year>2017</year>) <article-title>Tribe <tp:taxon-name><tp:taxon-name-part taxon-name-part-type="tribe">Chlaeniini</tp:taxon-name-part></tp:taxon-name> Brullé, 1834.</article-title> In: <person-group><name name-style="western"><surname>Löbl</surname><given-names>I</given-names></name><name name-style="western"><surname>Löbl</surname><given-names>D</given-names></name></person-group> (<role>Eds</role>) <issue-title>Catalogue of Palaearctic Coleoptera (Vol.</issue-title><source>1. 2<sup>nd</sup> Edn.). Brill, Leiden, Boston</source>, <fpage>491</fpage>–<lpage>497</lpage>.</mixed-citation></ref><ref id="B3"><mixed-citation xmlns:xlink="http://www.w3.org/1999/xlink" xlink:type="simple"><person-group><name name-style="western"><surname>Azadbakhsh</surname><given-names>S</given-names></name><name name-style="western"><surname>Kirschenhofer</surname><given-names>E</given-names></name></person-group> (<year>2019</year>) <article-title>A new species and subspecies of genus <italic><tp:taxon-name><tp:taxon-name-part taxon-name-part-type="genus">Chlaenius</tp:taxon-name-part></tp:taxon-name></italic> Bonelli, 1810 with remark on the taxonomic position of <italic><tp:taxon-name><tp:taxon-name-part taxon-name-part-type="genus">Haplochlaenius</tp:taxon-name-part></tp:taxon-name></italic> Lutshnik, 1933 and <tp:taxon-name><tp:taxon-name-part taxon-name-part-type="genus">Vachinius</tp:taxon-name-part></tp:taxon-name> Casale, 1984 and a new synonym of subgenus <tp:taxon-name><tp:taxon-name-part taxon-name-part-type="genus"/><tp:taxon-name-part taxon-name-part-type="subgenus">Macrochlaenites</tp:taxon-name-part></tp:taxon-name> Kuntzen, 1919 (<tp:taxon-name><tp:taxon-name-part taxon-name-part-type="order">Coleoptera</tp:taxon-name-part></tp:taxon-name>: <tp:taxon-name><tp:taxon-name-part taxon-name-part-type="family">Carabidae</tp:taxon-name-part></tp:taxon-name>: <tp:taxon-name><tp:taxon-name-part taxon-name-part-type="tribe">Chlaeniini</tp:taxon-name-part></tp:taxon-name>).</article-title><source>Oriental Insects</source><volume>53</volume>(<issue>4</issue>): <fpage>566</fpage>–<lpage>587</lpage>. <ext-link xlink:type="simple" ext-link-type="doi" xlink:href="10.1080/00305316.2018.1561539">https://doi.org/10.1080/00305316.2018.1561539</ext-link></mixed-citation></ref><ref id="B7"><mixed-citation xmlns:xlink="http://www.w3.org/1999/xlink" xlink:type="simple"><person-group><name name-style="western"><surname>Caldara</surname><given-names>R</given-names></name><name name-style="western"><surname>Toševski</surname><given-names>I</given-names></name><name name-style="western"><surname>Mendel</surname><given-names>H</given-names></name><name name-style="western"><surname>Germann</surname><given-names>C</given-names></name></person-group> (<year>2022</year>) <article-title>In search of some type-specimens of <italic><tp:taxon-name><tp:taxon-name-part taxon-name-part-type="genus">Rhamphus</tp:taxon-name-part></tp:taxon-name></italic> [Clairville], 1798 (<tp:taxon-name><tp:taxon-name-part taxon-name-part-type="order">Coleoptera</tp:taxon-name-part></tp:taxon-name>: <tp:taxon-name><tp:taxon-name-part taxon-name-part-type="family">Curculionidae</tp:taxon-name-part></tp:taxon-name>).</article-title><source>Zootaxa</source><volume>5169</volume>(<issue>4</issue>): <fpage>371</fpage>–<lpage>380</lpage>. <ext-link xlink:type="simple" ext-link-type="doi" xlink:href="10.11646/zootaxa.5169.4.6">https://doi.org/10.11646/zootaxa.5169.4.6</ext-link></mixed-citation></ref></ref-list></tp:taxon-treatment>
